# Supplementary material for: Statistical Parametric Mapping Reveals Subtle Gender Differences in Angular Movements in Table Tennis Topspin Backhand
Source: Int J Environ Res Public Health. 2020 Sep 24;17(19):6996. doi: 10.3390/ijerph17196996 (PMC7578981; doi:10.3390/ijerph17196996)
Supplement: Supplementary file 1 [file ijerph-17-06996-s001.zip]

Archive with 10 entries (9 files):
- Source data/
- Source data/Elbow-Flexio (deg)SPM M-K.txt
- Source data/gender diff stat data.xlsx
- Source data/Hip-Flexion (deg)SPM M-K.txt
- Source data/Knee-Flexion (deg)SPM M-K.txt
- Source data/Shoulder-Fle (deg)SPM M-K.txt
- Source data/Shoulder-Tot (deg)SPM M-K.txt
- Source data/Wrist-Extens (deg)SPM M-K.txt
- Source data/Wrist-Radial (deg)SPM M-K.txt
- Source data/Wrist-Supina (deg)SPM M-K.txt
