# Supplementary material for: Statistical Parametric Mapping Reveals Subtle Gender Differences in Angular Movements in Table Tennis Topspin Backhand
Source: Int J Environ Res Public Health. 2020 Sep 24;17(19):6996. doi: 10.3390/ijerph17196996 (PMC7578981; doi:10.3390/ijerph17196996)
Supplement: Supplementary file 1 [file ijerph-17-06996-s001.zip › Source data/Elbow-Flexio (deg)SPM M-K.txt]

[  6.92741390e+01   6.86797176e+01   6.80039221e+01   6.72384831e+01
   6.64363242e+01   6.55666141e+01   6.46208640e+01   6.36529896e+01
   6.36814025e+01   6.37794677e+01   6.37955094e+01   6.37361763e+01
   6.37342391e+01   6.37150957e+01   6.38778360e+01   6.49998644e+01
   6.62785622e+01   6.74945258e+01   6.87980397e+01   7.01872229e+01
   7.15842919e+01   7.34967492e+01   7.64302543e+01   7.94692076e+01
   8.24503875e+01   8.54318407e+01   8.83207278e+01   9.11635860e+01
   9.41538725e+01   9.76726851e+01   1.01069958e+02   1.04333783e+02
   1.07479079e+02   1.10342765e+02   1.13079719e+02   1.15732252e+02
   1.18115237e+02   1.20305908e+02   1.22402280e+02   1.24457987e+02
   1.26382276e+02   1.28151317e+02   1.29672903e+02   1.30859830e+02
   1.31899513e+02   1.32799779e+02   1.33524108e+02   1.34161914e+02
   1.34690022e+02   1.34910072e+02   1.34957547e+02   1.34926627e+02
   1.34894991e+02   1.34883479e+02   1.34789593e+02   1.34643627e+02
   1.34221709e+02   1.33773031e+02   1.33362496e+02   1.32928970e+02
   1.32509920e+02   1.32062800e+02   1.31525850e+02   1.30827745e+02
   1.30044565e+02   1.29262590e+02   1.28480564e+02   1.27631359e+02
   1.26807835e+02   1.25993483e+02   1.25098978e+02   1.24194224e+02
   1.23280840e+02   1.22324996e+02   1.21329654e+02   1.20252383e+02
   1.19127293e+02   1.18023398e+02   1.16896301e+02   1.15776715e+02
   1.14667319e+02   1.13583660e+02   1.12509486e+02   1.11492825e+02
   1.10523429e+02   1.09647489e+02   1.08801798e+02   1.07919617e+02
   1.07045487e+02   1.06183876e+02   1.05325451e+02   1.04463758e+02
   1.03568324e+02   1.02664013e+02   1.01733571e+02   1.00772019e+02
   9.98093133e+01   9.88783911e+01   9.79921519e+01   9.71116939e+01
   9.61942663e+01   9.52573144e+01   9.42678037e+01   9.32463574e+01
   9.22386057e+01   9.12519799e+01   9.02820074e+01   8.93317911e+01
   8.83578539e+01   8.73979478e+01   8.64179617e+01   8.54510300e+01
   8.44698906e+01   8.35046538e+01   8.25656186e+01   8.16204039e+01
   8.06612866e+01   7.96756798e+01   7.86196990e+01   7.75407017e+01
   7.64292402e+01   7.52999390e+01   7.41429712e+01   7.29542947e+01
   7.17090389e+01   7.04616568e+01   6.92248457e+01   6.79903814e+01
   6.67655861e+01   6.55463559e+01   6.43067977e+01   6.30430630e+01
   6.18052858e+01   6.05693103e+01   5.93372070e+01   5.81025719e+01
   5.68617496e+01   5.56192633e+01   5.43933653e+01   5.31599526e+01
   5.19374563e+01   5.07164564e+01   4.94958150e+01   4.82673013e+01
   4.70426365e+01   4.58110162e+01   4.46055294e+01   4.34053623e+01
   4.22174174e+01   4.10419935e+01   3.98712793e+01   3.87106822e+01
   3.75665022e+01   3.64177956e+01   3.52769414e+01   3.41616963e+01
   3.30501615e+01   3.19558762e+01   3.08728783e+01   2.97972246e+01
   2.87283379e+01   2.76706277e+01   2.66090632e+01   2.55655662e+01
   2.45381086e+01   2.35172249e+01   2.25013801e+01   2.14826946e+01
   2.04769164e+01   1.94882158e+01   1.85108480e+01   1.75491557e+01
   1.66086510e+01   1.56839377e+01   1.47829906e+01   1.38948303e+01
   1.30379999e+01   1.21984946e+01   1.13814591e+01   1.05766556e+01
   9.78753097e+00   9.02337911e+00   8.29213626e+00   7.57275635e+00
   6.87370905e+00   6.19502690e+00   5.54429099e+00   4.92728474e+00
   4.33833641e+00   3.77804615e+00   3.24912384e+00   2.75442411e+00
   2.29517316e+00   1.86694207e+00   1.47763371e+00   1.13632807e+00
   8.41255084e-01   5.90216801e-01   3.80863850e-01   2.16568123e-01
   9.84267984e-02   2.72982336e-02   2.55885405e-04   1.75618829e-02
   7.95672456e-02   1.86920882e-01   3.41170199e-01   5.41552506e-01
   7.92269208e-01   1.09334189e+00   1.44274032e+00   1.83974186e+00
   2.28466487e+00   2.77487888e+00   3.30829586e+00   3.88469289e+00
   4.50140763e+00   5.16512000e+00   5.88315514e+00   6.63957296e+00
   7.43874600e+00   8.28410308e+00   9.16420400e+00   1.00847989e+01
   1.10454570e+01   1.20456690e+01   1.30970402e+01   1.42077255e+01
   1.53640684e+01   1.65616570e+01   1.77881644e+01   1.90358194e+01
   2.03143978e+01   2.16279112e+01   2.29676911e+01   2.43620289e+01
   2.57972588e+01   2.72505705e+01   2.87443808e+01   3.02596822e+01
   3.18089552e+01   3.34170925e+01   3.50450553e+01   3.66986556e+01
   3.83721766e+01   4.01046977e+01   4.18527498e+01   4.36195352e+01
   4.53780896e+01   4.71245834e+01   4.88818995e+01   5.06719606e+01
   5.24405934e+01   5.42073517e+01   5.59852753e+01   5.77643166e+01
   5.95258943e+01   6.12748887e+01   6.29286272e+01   6.45807986e+01
   6.62168874e+01   6.78106314e+01   6.93952331e+01   7.09884190e+01
   7.25742816e+01   7.41203009e+01   7.56586146e+01   7.72311273e+01
   7.87920553e+01   8.03056227e+01   8.18240960e+01   8.33383165e+01
   8.48193734e+01   8.63080039e+01   8.77926034e+01   8.92980749e+01
   9.07711456e+01   9.21816850e+01   9.35704543e+01   9.47991069e+01
   9.59584415e+01   9.70844849e+01   9.81734877e+01   9.92369214e+01
   1.00270019e+02   1.01324955e+02   1.02453349e+02   1.03588434e+02
   1.04656454e+02   1.05712197e+02   1.06759016e+02   1.07812887e+02
   1.08841696e+02   1.09865575e+02   1.10883168e+02   1.11898954e+02
   1.12863671e+02   1.13760904e+02   1.14636614e+02   1.15500343e+02
   1.16395268e+02   1.17310296e+02   1.18143712e+02   1.18922232e+02
   1.19691441e+02   1.20464446e+02   1.21177436e+02   1.21835521e+02
   1.22456322e+02   1.23131195e+02   1.23839322e+02   1.24537009e+02
   1.25239988e+02   1.25958892e+02   1.26681009e+02   1.27360642e+02
   1.27992307e+02   1.28616300e+02   1.29178861e+02   1.29695204e+02
   1.30229355e+02   1.30744023e+02   1.31241590e+02   1.31724050e+02
   1.32190514e+02   1.32652380e+02   1.33104860e+02   1.33526655e+02
   1.33937010e+02   1.34286924e+02   1.34622664e+02   1.34943395e+02
   1.35221622e+02   1.35459642e+02   1.35659695e+02   1.35869213e+02
   1.36083122e+02   1.36327365e+02   1.36561577e+02   1.36717129e+02
   1.36870791e+02   1.36996797e+02   1.37109360e+02   1.37241576e+02
   1.37385995e+02   1.37513795e+02   1.37615939e+02   1.37688677e+02
   1.37722741e+02   1.37740261e+02   1.37782516e+02   1.37814810e+02
   1.37842760e+02   1.37926761e+02   1.37996000e+02   1.38077518e+02
   1.38167007e+02   1.38310640e+02   1.38441450e+02   1.38458213e+02
   1.38435491e+02   1.38413194e+02   1.38377331e+02   1.38348330e+02
   1.38337291e+02   1.38367967e+02   1.38483293e+02   1.38607548e+02
   1.38727026e+02   1.38801280e+02   1.38844895e+02   1.38850632e+02
   1.38831715e+02   1.38801530e+02   1.38747149e+02   1.38690722e+02
   1.38667748e+02   1.38667972e+02   1.38649110e+02   1.38602235e+02
   1.38550386e+02   1.38465143e+02   1.38331511e+02   1.38161859e+02
   1.37916988e+02   1.37648598e+02   1.37377835e+02   1.37116162e+02
   1.36884452e+02   1.36643904e+02   1.36408252e+02   1.36140391e+02
   1.35876242e+02   1.35632198e+02   1.35400224e+02   1.35165216e+02
   1.34912987e+02   1.34647403e+02   1.34353830e+02   1.34043803e+02
   1.33714277e+02   1.33388124e+02   1.33066507e+02   1.32756189e+02
   1.32451545e+02   1.32173469e+02   1.31899517e+02   1.31606639e+02
   1.31326071e+02   1.31057098e+02   1.30802114e+02   1.30548821e+02
   1.30326111e+02   1.30033575e+02   1.29737001e+02   1.29441497e+02
   1.29150663e+02   1.28881431e+02   1.28595187e+02   1.28296080e+02
   1.28037746e+02   1.27704123e+02   1.27344051e+02   1.26986641e+02
   1.26612050e+02   1.26247015e+02   1.25910793e+02   1.25580563e+02
   1.25337998e+02   1.25110633e+02   1.24869688e+02   1.24635483e+02
   1.24396555e+02   1.24128876e+02   1.23853028e+02   1.23561247e+02
   1.23275546e+02   1.22982592e+02   1.22663453e+02   1.22366305e+02
   1.22109464e+02   1.21875586e+02   1.21682276e+02   1.21515243e+02
   1.21352661e+02   1.21182919e+02   1.20993226e+02   1.20800072e+02
   1.20616980e+02   1.20449320e+02   1.20303506e+02   1.20168469e+02
   1.20085603e+02   1.20045553e+02   1.19993867e+02   1.19941518e+02
   1.19887557e+02   1.19838849e+02   1.19777121e+02   1.19721324e+02
   1.19677178e+02   1.19611101e+02   1.19535344e+02   1.19443581e+02
   1.19364208e+02   1.19279226e+02   1.19172225e+02   1.19064776e+02
   1.18973170e+02   1.18876323e+02   1.18802339e+02   1.18723763e+02
   1.18652285e+02   1.18617832e+02   1.18622251e+02   1.18612934e+02
   1.18586023e+02   1.18566003e+02   1.18581259e+02   1.18595780e+02
   1.18628858e+02   1.18684232e+02   1.18738192e+02   1.18792223e+02
   1.18946925e+02   1.19123339e+02   1.19299844e+02   1.19470960e+02
   1.19657081e+02   1.19839141e+02   1.20013114e+02   1.20172175e+02
   1.20334009e+02   1.20492725e+02   1.20673043e+02   1.20881759e+02
   1.21078159e+02   1.21299123e+02   1.21558180e+02   1.21836744e+02
   1.22125154e+02   1.22439859e+02   1.22729547e+02   1.23016220e+02
   1.23257481e+02   1.23516365e+02   1.23774153e+02   1.24014982e+02
   1.24227250e+02   1.24469352e+02   1.24719021e+02   1.24976173e+02
   1.25253109e+02   1.25520932e+02   1.25799066e+02   1.26081844e+02
   1.26372967e+02   1.26652221e+02   1.26962295e+02   1.27276401e+02
   1.27571970e+02   1.27823283e+02   1.28029495e+02   1.28255218e+02
   1.28481763e+02   1.28692852e+02   1.28921560e+02   1.29166215e+02
   1.29418779e+02   1.29665159e+02   1.29900103e+02   1.30120106e+02
   1.30322412e+02   1.30509297e+02   1.30689107e+02   1.30887402e+02
   1.31087822e+02   1.31269537e+02   1.31429722e+02   1.31577632e+02
   1.31703541e+02   1.31823065e+02   1.31939258e+02   1.32043555e+02
   1.32167718e+02   1.32313061e+02   1.32476172e+02   1.32620309e+02
   1.32750305e+02   1.32881004e+02   1.32995808e+02   1.33138858e+02
   1.33296363e+02   1.33493218e+02   1.33712415e+02   1.33923491e+02
   1.34106165e+02   1.34291442e+02   1.34459030e+02   1.34605829e+02
   1.34711608e+02   1.34790750e+02   1.34865736e+02   1.34972923e+02
   1.35064939e+02   1.35154526e+02   1.35226825e+02   1.35279550e+02
   1.35342348e+02   1.35398580e+02   1.35440023e+02   1.35484126e+02
   1.35530774e+02   1.35563584e+02   1.35594773e+02   1.35593807e+02
   1.35583521e+02   1.35565426e+02   1.35529190e+02   1.35514389e+02
   1.35463597e+02   1.35401163e+02   1.35357744e+02   1.35304883e+02
   1.35248526e+02   1.35206132e+02   1.35154008e+02   1.35066504e+02
   1.34950145e+02   1.34796780e+02   1.34636292e+02   1.34469940e+02
   1.34277266e+02   1.34060316e+02   1.33825201e+02   1.33617800e+02
   1.33407718e+02   1.33204727e+02   1.33003634e+02   1.32842472e+02
   1.32684226e+02   1.32549977e+02   1.32405334e+02   1.32254633e+02
   1.32119161e+02   1.31973102e+02   1.31822428e+02   1.31669853e+02
   1.31544370e+02   1.31449891e+02   1.31357155e+02   1.31272758e+02
   1.31196580e+02   1.31117798e+02   1.31058944e+02   1.30987530e+02
   1.30875872e+02   1.30755719e+02   1.30638478e+02   1.30511119e+02
   1.30380999e+02   1.30260133e+02   1.30160805e+02   1.30075553e+02
   1.29971814e+02   1.29855974e+02   1.29746456e+02   1.29638424e+02
   1.29544765e+02   1.29427852e+02   1.29314800e+02   1.29199118e+02
   1.29082419e+02   1.28929559e+02   1.28776975e+02   1.28612190e+02
   1.28475754e+02   1.28349535e+02   1.28253225e+02   1.28142840e+02
   1.28039679e+02   1.27953378e+02   1.27853322e+02   1.27769043e+02
   1.27705737e+02   1.27635209e+02   1.27571966e+02   1.27497875e+02
   1.27417392e+02   1.27342372e+02   1.27253984e+02   1.27163948e+02
   1.27083132e+02   1.27003707e+02   1.26923401e+02   1.26878010e+02
   1.26902627e+02   1.26942396e+02   1.27004555e+02   1.27068335e+02
   1.27111760e+02   1.27151563e+02   1.27198889e+02   1.27217936e+02
   1.27232741e+02   1.27239024e+02   1.27263434e+02   1.27291496e+02
   1.27366970e+02   1.27418005e+02   1.27492895e+02   1.27563504e+02
   1.27622037e+02   1.27648651e+02   1.27654362e+02   1.27631320e+02
   1.27602670e+02   1.27556513e+02   1.27513230e+02   1.27489975e+02
   1.27473378e+02   1.27463952e+02   1.27488753e+02   1.27553392e+02
   1.27596099e+02   1.27625214e+02   1.27613563e+02   1.27597404e+02
   1.27549695e+02   1.27411335e+02   1.27243349e+02   1.27045641e+02
   1.26873029e+02   1.26686105e+02   1.26478706e+02   1.26278865e+02
   1.26122306e+02   1.25977950e+02   1.25814739e+02   1.25610864e+02
   1.25420836e+02   1.25231128e+02   1.25064620e+02   1.24924404e+02
   1.24750627e+02   1.24532382e+02   1.24300088e+02   1.24049320e+02
   1.23775127e+02   1.23477408e+02   1.23192468e+02   1.22911038e+02
   1.22644833e+02   1.22381646e+02   1.22089794e+02   1.21790989e+02
   1.21453270e+02   1.21068956e+02   1.20641699e+02   1.20217488e+02
   1.19737392e+02   1.19143304e+02   1.18506177e+02   1.17883866e+02
   1.17305128e+02   1.16718106e+02   1.16122288e+02   1.15540311e+02
   1.14990385e+02   1.14452421e+02   1.13935097e+02   1.13402871e+02
   1.12883547e+02   1.12345438e+02   1.11785416e+02   1.11208972e+02
   1.10609969e+02   1.10019144e+02   1.09513133e+02   1.09049163e+02
   1.08578378e+02   1.08084399e+02   1.07598102e+02   1.07111854e+02
   1.06625457e+02   1.06099110e+02   1.05520542e+02   1.04933051e+02
   1.04365143e+02   1.03820262e+02   1.03272343e+02   1.02736197e+02
   1.02226663e+02   1.01712336e+02   1.01182292e+02   1.00598906e+02
   9.99780447e+01   9.93012389e+01   9.86423432e+01   9.80131081e+01
   9.73513979e+01   9.66942610e+01   9.60817231e+01   9.55194298e+01
   9.49978103e+01   9.45556371e+01   9.40771530e+01   9.35815952e+01
   9.30505392e+01   9.24635501e+01   9.18456176e+01   9.12271858e+01
   9.04342592e+01   8.96084405e+01   8.87431556e+01   8.78266275e+01
   8.68828236e+01   8.58763951e+01   8.47926791e+01   8.37449294e+01
   8.27231242e+01   8.17043936e+01   8.06311676e+01   7.95291739e+01
   7.84253377e+01   7.72900532e+01   7.61546224e+01   7.50478352e+01
   7.39236345e+01   7.28062315e+01   7.16384864e+01   7.04249036e+01
   6.92368288e+01   6.80381299e+01   6.68054927e+01   6.55544630e+01
   6.42738116e+01   6.30513029e+01   6.18772901e+01   6.07346990e+01
   5.95808077e+01   5.84030421e+01   5.71803202e+01   5.58962785e+01
   5.45835515e+01   5.32388373e+01   5.18526476e+01   5.04791564e+01
   4.90968473e+01   4.76864614e+01   4.62479095e+01   4.47758184e+01
   4.33175461e+01   4.18903774e+01   4.04940322e+01   3.91104051e+01
   3.77407087e+01   3.63852015e+01   3.50008160e+01   3.36258122e+01
   3.22972099e+01   3.09821447e+01   2.96999928e+01   2.84450068e+01
   2.71937887e+01   2.59487551e+01   2.47182242e+01   2.35139764e+01
   2.23351091e+01   2.11388980e+01   1.99287678e+01   1.87419979e+01
   1.75722012e+01   1.64669017e+01   1.54044495e+01   1.43796389e+01
   1.33796815e+01   1.24109246e+01   1.14759447e+01   1.05724552e+01
   9.68403670e+00   8.81522540e+00   7.99172398e+00   7.19336417e+00
   6.41588459e+00   5.67668415e+00   4.96464199e+00   4.28528916e+00
   3.62729290e+00   3.00456379e+00   2.43426229e+00   1.91747104e+00
   1.45527283e+00   1.05464546e+00   7.14732681e-01   4.31214444e-01
   2.15642008e-01   7.52276621e-02   7.78973080e-03   8.90367835e-03
   7.74943083e-02   2.14543433e-01   4.21469317e-01   6.87681256e-01
   1.00774687e+00   1.38369684e+00   1.81743856e+00   2.29312080e+00
   2.82709877e+00   3.39029370e+00   3.98885690e+00   4.60426772e+00
   5.23976426e+00   5.89732044e+00   6.56498792e+00   7.24353491e+00
   7.94217469e+00   8.65822669e+00   9.38193903e+00   1.01044279e+01
   1.08176403e+01   1.15161311e+01   1.21930842e+01   1.28527933e+01
   1.35075872e+01   1.41731066e+01   1.48379596e+01   1.54667215e+01
   1.60851260e+01   1.67137175e+01   1.73807683e+01   1.80070369e+01
   1.85543737e+01   1.90714665e+01   1.95662854e+01   2.00833269e+01
   2.06091854e+01   2.11227173e+01   2.14598908e+01   2.17350024e+01
   2.20383052e+01   2.23350513e+01   2.26309281e+01   2.29602230e+01
   2.32737698e+01   2.35110081e+01   2.36133618e+01   2.37412479e+01
   2.38776195e+01   2.40110153e+01   2.41946092e+01   2.44439402e+01
   2.46475389e+01   2.48153583e+01   2.49741228e+01   2.51160929e+01
   2.52756643e+01   2.53625725e+01   2.54662542e+01   2.56351733e+01
   2.57536454e+01   2.58738289e+01   2.59774093e+01   2.60813665e+01
   2.61785686e+01   2.64522451e+01   2.69712091e+01   2.74568636e+01
   2.78757540e+01   2.81921384e+01   2.84678925e+01   2.88582331e+01
   2.95194639e+01   3.05093111e+01   3.14662410e+01   3.23971018e+01
   3.32369849e+01   3.40213729e+01   3.46422863e+01   3.52117123e+01
   3.58642092e+01   3.64876041e+01   3.70478498e+01   3.77648146e+01
   3.83209066e+01   3.86714860e+01   3.93417817e+01   3.99239634e+01
   4.03808427e+01   4.08062730e+01   4.11942136e+01   4.16625847e+01
   4.27905157e+01   4.42619408e+01   4.56647256e+01   4.70889366e+01
   4.85138937e+01   4.99674158e+01   5.14567360e+01   5.37379766e+01
   5.64892347e+01   5.92648132e+01   6.20404693e+01   6.46324502e+01
   6.70867491e+01   6.95073662e+01   7.22453730e+01   7.46824401e+01
   7.69986385e+01   7.91160125e+01   8.11338690e+01   8.27474185e+01
   8.42414872e+01   8.54672587e+01   8.58843740e+01   8.60518713e+01
   8.60236209e+01   8.56156753e+01   8.48150027e+01   8.38586071e+01
   8.25964084e+01   8.13010358e+01   7.99133054e+01   7.83278382e+01
   7.66675344e+01   7.51345202e+01   7.36625438e+01   7.19156134e+01
   7.05790762e+01   6.93399394e+01   6.81847578e+01   6.70704223e+01
   6.60433245e+01   6.52687594e+01   6.46268949e+01   6.45359013e+01
   6.46307843e+01   6.49155536e+01   6.51431194e+01   6.52878833e+01]
SPM{F} inference field
   SPM.effect    :   Main A
   SPM.z         :  (1x1000) raw test stat field
   SPM.df        :  (1.990, 233.857)
   SPM.fwhm      :  139.50687
   SPM.resels    :  (1, 7.16094)
Inference:
   SPM.alpha     :  0.050
   SPM.zstar     :  5.99300
   SPM.h0reject  :  True
   SPM.p_set     :  <0.001
   SPM.p_cluster :  (<0.001, <0.001, 0.002)
