# Supplementary material for: Statistical Parametric Mapping Reveals Subtle Gender Differences in Angular Movements in Table Tennis Topspin Backhand
Source: Int J Environ Res Public Health. 2020 Sep 24;17(19):6996. doi: 10.3390/ijerph17196996 (PMC7578981; doi:10.3390/ijerph17196996)
Supplement: Supplementary file 1 [file ijerph-17-06996-s001.zip › Source data/gender diff stat data.xlsx]

## Sheet: Arkusz1
f2.M	f3.M	f4.M	f5.M	T.M	f2.F	f3.F	f4.F	f5.F	T.F
65.594	81.119	85.828	93.007	1.43	59.722	85.417		98.611
64.703	80.822	86.575	93.836	1.46	34.722	86.111		98.611
27.846	80.952	86.168	93.197	1.47	32.653	82.993		97.279
30.324	81.25	85.972	91.667	1.44	16.552	85.517		97.241
39.772	80.822	85.982	93.151	1.46	51.724	84.828		97.241
41.25	83.333	86.435	93.75	1.44	34.722	85.417		97.917
22.449	81.633	86.122	93.197	1.47	32.877	85.616		97.945
41.37	80.822	85.753	91.096	1.46	18.621	84.828		99.31
65.324	81.25	86.204	91.667	1.44	53.425	85.616		97.26
23.632	80	86.299	93.103	1.45	35.211	87.324		99.296
57.076	83.626	88.031	92.398	1.71	36.301	86.986		98.63
68.718	80.42	85.828	93.007	1.43	50	85.616		97.26
41.712	80.405	85.09	89.865	1.48	56.643	86.713		97.902
43.222	81.47	91.785	93.108	1.461	47.619	85.714		97.959
36.615	82.751	91.306	91.72	1.449	51.389	86.806		98.611
26.377	78.436	90.884	90.93	1.441	53.472	86.806		97.917
36.467	81.017	90.827	91.235	1.468	27.211	86.395		97.959
39.621	80.536	91.17	91.632	1.442	50.345	88.276		98.621
31.003	79.301	91.168	91.03	1.449	38.621	86.207		97.241
38.223	80.518	91.069	90.93	1.441	53.846	86.713		98.601
65.6	82.462	91.118	93.282	1.479	34.014	87.075		97.959
65.418	78.849	90.863	91.183	1.459	35.862	86.897		97.931
64.171	80.707	90.629	91.043	1.451	32.877	85.616		97.26
67.321	80.785	90.461	90.37	1.461	20.423	87.324		98.592
30.004	82.661	92.609	92.249	1.669	33.562	85.616		98.63
28.368	80.736	91.448	93.839	1.45	33.562	85.616		97.26
25.938	90.15	90	94.371	1.421	13.194	81.944		89.583
32.441	86.26	90	90.211	1.519	11.724	81.379		89.655	1.45
24.285	87.295	90	92.218	1.422	17.931	80.69		89.655	1.45
32.252	85.766	90	90.495	1.48	18.056	81.25		90.278	1.44
48.807	85.963	90	92.844	1.453	24.828	80.69		91.034	1.45
32.873	85.359	90	92.956	1.448	22.603	81.507		90.411	1.46
34.303	85.052	90	91.867	1.467	24.138	79.31		89.655	1.45
30.46	83.787	90	91.157	1.493	23.129	79.592		89.116	1.47
66.698	83.583	90	89.212	1.421	12.587	79.021		90.21	1.43
65.207	84.587	90	92.111	1.462	28.082	80.137		90.411	1.46
67.089	85.54	90	93.286	1.42	13.103	79.31		89.655	1.45
64.117	83.015	90	90.351	1.499	29.167	79.861		87.5	1.44
27.801	84.763	90	92.499	1.422	40.116	81.977		90.116	1.72
25.229	77.248	89.128	93.761	1.453	36.986	82.192		90.411	1.46
25.506	77.993	89.134	93.877	1.448	28.966	82.759		91.034	1.45
27.511	79.797	90.465	93.279	1.706	10.417	84.028		91.667	1.44
69.487	80.219	90.129	92.558	1.702	44.828	83.448		91.724	1.45
45.81	76.888	88.26	91.39	1.448	44.828	82.759		91.724	1.45
68.419	76.484	87.993	92.796	1.471	44.138	82.759		91.724	1.45
31.601	74.06	88.631	91.462	1.437	40	82.759		91.724	1.45
48.842	75.397	87.926	91.058	1.469	25.517	83.448		92.414	1.45
24.386	75.66	87.671	92.721	1.465	25.694	81.944		91.667	1.44
31.753	73.454	87.727	90.888	1.434	28.082	83.562		92.466	1.46
32.424	72.803	88.159	91.536	1.441	29.452	81.507		91.096	1.46
64.212	76.65	86.709	91.468	1.485	48.611	81.944		91.667	1.44
32.962	76.137	87.79	92.851	1.436	48.611	82.639		91.667	1.44
53.607	83.562	91.507	93.836	1.46	37.892	84.559		95.588	1.36
30.137	81.507	90.822	93.151	1.46	20.189	81.56		92.199	1.41
30.457	80.822	90.594	93.151	1.46	48.988	83.704		94.815	1.35
30.868	81.507	90.548	93.151	1.46	20.048	82.014		93.525	1.39
31.735	80.822	90.228	92.466	1.46	21.014	82.609		93.478	1.38
26.434	81.119	90.676	93.007	1.43	18.068	81.159		90.58	1.38
29.595	81.081	89.685	91.892	1.48	21.775	81.295		92.086	1.39
26.389	80.556	90.046	94.444	1.44	37.926	80.741		90.37	1.35
29.287	80.69	90.391	92.414	1.45	16.837	81.752		91.241	1.37
24.49	80.272	89.751	91.837	1.47	33.525	82.014		92.086	1.39
27.172	80	89.425	92.414	1.45	32.077	79.71		91.304	1.38
43.448	79.31	89.839	92.414	1.45	35.864	78.832		88.321	1.37
34.932	80.822	90.594	92.466	1.46	17.129	81.752		92.701	1.37
39.474	83.947	90	93.158		23.89	80.743		98.842	1.381
31.874	81.806	89.649	92.75		25.305	81.472		98.294	1.367
48.837	83.721	90.698	93.297		36.609	80.835		97.052	1.357
31.114	83.356	90.43	93.065		21.425	84.891		99.949	1.319
41.584	81.683	88.884	91.809		22.307	82.623		99.856	1.393
29.194	82.849	90.347	93.393		31.286	82.714		98.429	1.4
41.834	82.527	90.237	93.476		33.48	79.532		98.538	1.368
28.668	80.648	88.929	91.449		22.322	82.96		99.402	1.338
32.255	81.331	88.771	91.728		32.504	75.539		97.798	1.393
22.145	82.571	90.06	92.973		24.828	77.384		98.033	1.356
32.27	82.432	91.262	94.221		23.096	82.064		96.806	1.357
49.415	82.133	89.379	92.259		22.861	82.35		99.312	1.356
25.462	82.163	89.233	91.867		26.951	79.033		99.138	1.393
25.128	86.552	93.671	99.953	1.433	56.019	79.167	90.556	95.833	1.44
54.562	86.406	94.32	99.674	1.432	40	80.822	90.457	95.205	1.46
37.812	86.155	93.872	99.092	1.469	40.886	83.217	90.909	96.503	1.43
36.541	84.203	92.828	99.864	1.469	54.732	81.818	91.282	96.503	1.43
38.343	85.714	94.323	98.976	1.433	52.207	81.081	90.631	95.946	1.48
39.46	86.226	94.788	99.488	1.433	71.784	83.803	92.066	97.887	1.42
38.592	85.231	93.919	99.954	1.458	50.884	81.633	91.066	95.918	1.47
44.824	86.275	95.24	99.954	1.443	49.954	80.822	90.502	95.89	1.46
24.846	70.455		85.824	1.731	38.082	81.507	90.365	95.89	1.46
34.287	68.805		84.079	1.445	39.347	81.119	89.93	95.804	1.43
19.524	69.504		85.513	1.707	68.219	80.822	90.183	95.89	1.46
30.694	68.791		86.645	1.423	40.506	80.69	90.437	95.862	1.45
23.416	66.942		85.399	1.452	71.127	82.394	91.408	97.183	1.42
20.065	66.052		84.271	1.445	67.697	81.541	87.356	94.693	1.445
21.671	67.309		86.272	1.452	37.426	81.997	87.632	95.74	1.455
23.844	66.274		84.361	1.471	18.899	83.154	88.474	96.454	1.429
55.664	69.91		86.415	1.713	68.716	82.605	87.796	95.583	1.464
33.656	66.805		84.186	1.446	38.39	82.537	88.062	95.88	1.424
27.939	65.493		84.341	1.401	50.661	83.462	87.927	95.763	1.463
					18.986	82.922	88.413	96.184	1.433
					18.782	82.049	88.509	96.585	1.445
					18.415	81.814	88.227	96.244	1.455
					37.877	83.125	88.456	96.338	1.438
					19.527	83.302	88.683	96.521	1.437
					65.345	84.184	90.228	97.135	1.699
					39.726	90.411		97.26	1.46
					50.35	88.811		96.503	1.43
					50.336	88.591		98.658	1.49
					22.917	88.889		97.222	1.44
					29.371	89.51		97.203	1.43
					25	88.194		97.222	1.44
					47.973	89.189		97.297	1.48
					27.273	88.811		99.301	1.43
					51.02	89.796		99.32	1.47
					37.241	89.655		98.621	1.45
					49.306	88.889		97.222	1.44
					27.397	89.726		98.63	1.46
					47.586	88.966		97.241	1.45
					54.545	90.909		97.203	1.43
					20.69	89.655		97.241	1.45
					50	88.889		97.222	1.44
					22.603	90.411		97.26	1.46
					30.345	88.966		97.931	1.45
					31.25	89.583		97.222	1.44
					21.088	89.796		97.959	1.47
					30.345	88.966		97.241	1.45
					50	89.041		97.945	1.46
					30.137	89.726		98.63	1.46
					63.529	90.588		98.235	1.7
					28.671	88.112		97.902	1.43
					78.767	88.356		98.63	1.46
