# Supplementary material for: Statistical Parametric Mapping Reveals Subtle Gender Differences in Angular Movements in Table Tennis Topspin Backhand
Source: Int J Environ Res Public Health. 2020 Sep 24;17(19):6996. doi: 10.3390/ijerph17196996 (PMC7578981; doi:10.3390/ijerph17196996)
Supplement: Supplementary file 1 [file ijerph-17-06996-s001.zip › Source data/Hip-Flexion (deg)SPM M-K.txt]

[  2.46462778e+00   2.46114701e+00   2.45979347e+00   2.46235782e+00
   2.47198580e+00   2.49230100e+00   2.52073623e+00   2.55816917e+00
   2.62133022e+00   2.69076030e+00   2.76823789e+00   2.85264459e+00
   2.93960800e+00   3.02755489e+00   3.12195658e+00   3.21701003e+00
   3.32298487e+00   3.43743714e+00   3.55421573e+00   3.67985153e+00
   3.81004023e+00   3.94730944e+00   4.08876855e+00   4.22877542e+00
   4.37344044e+00   4.52204093e+00   4.67232346e+00   4.82568355e+00
   4.99853317e+00   5.19844942e+00   5.40072281e+00   5.60839474e+00
   5.81559427e+00   6.02822970e+00   6.24716941e+00   6.48075906e+00
   6.72338720e+00   6.96510122e+00   7.20963645e+00   7.45688644e+00
   7.70617672e+00   7.95289396e+00   8.20689333e+00   8.44450412e+00
   8.67290763e+00   8.89968809e+00   9.12603631e+00   9.36090794e+00
   9.59331673e+00   9.82677375e+00   1.00347108e+01   1.02368516e+01
   1.04361596e+01   1.06227825e+01   1.08013959e+01   1.09797794e+01
   1.11596269e+01   1.13351458e+01   1.15116610e+01   1.16845934e+01
   1.18427960e+01   1.20023009e+01   1.21510040e+01   1.22734583e+01
   1.23832598e+01   1.24863730e+01   1.25781724e+01   1.26663507e+01
   1.27468656e+01   1.27937355e+01   1.28157813e+01   1.28266006e+01
   1.28279998e+01   1.28214212e+01   1.28034771e+01   1.27766792e+01
   1.27437271e+01   1.26733255e+01   1.25693464e+01   1.24461698e+01
   1.23275150e+01   1.22055076e+01   1.20676363e+01   1.18958033e+01
   1.16931377e+01   1.14776904e+01   1.12526196e+01   1.10336247e+01
   1.08175608e+01   1.05935808e+01   1.03571732e+01   1.01048677e+01
   9.83936360e+00   9.57529557e+00   9.31128029e+00   9.04540112e+00
   8.77122882e+00   8.48645338e+00   8.20213289e+00   7.91930300e+00
   7.64775781e+00   7.38559629e+00   7.12890933e+00   6.87235328e+00
   6.62443176e+00   6.38122155e+00   6.14957539e+00   5.93207897e+00
   5.71595824e+00   5.50679843e+00   5.29992900e+00   5.09329793e+00
   4.89178102e+00   4.68637147e+00   4.48691152e+00   4.29477656e+00
   4.10806357e+00   3.92942159e+00   3.76283629e+00   3.59798032e+00
   3.43645836e+00   3.27472128e+00   3.11661335e+00   2.96152533e+00
   2.80982501e+00   2.66507583e+00   2.52842461e+00   2.40200690e+00
   2.27473214e+00   2.15177371e+00   2.03405275e+00   1.92386506e+00
   1.82160689e+00   1.72186282e+00   1.62224425e+00   1.52885532e+00
   1.44039707e+00   1.35557362e+00   1.27162272e+00   1.18897015e+00
   1.10850566e+00   1.03109381e+00   9.54598973e-01   8.81781401e-01
   8.13388375e-01   7.48879397e-01   6.85785669e-01   6.25216959e-01
   5.65808598e-01   5.07097674e-01   4.51019817e-01   3.98514749e-01
   3.49310793e-01   3.04221969e-01   2.63679776e-01   2.25959510e-01
   1.91239166e-01   1.60223643e-01   1.33100863e-01   1.09822227e-01
   8.91292658e-02   7.05429111e-02   5.49599124e-02   4.14862202e-02
   2.99424891e-02   2.05592269e-02   1.31687128e-02   7.47580495e-03
   3.45604491e-03   1.01340928e-03   2.79111938e-05   4.04960037e-04
   2.04044534e-03   4.76691351e-03   8.47091800e-03   1.32268370e-02
   1.88999654e-02   2.50098178e-02   3.16384807e-02   3.84769061e-02
   4.62394496e-02   5.47943739e-02   6.37538106e-02   7.26666106e-02
   8.19293301e-02   9.15133444e-02   1.01104860e-01   1.11883547e-01
   1.22995184e-01   1.34339759e-01   1.45546790e-01   1.56895407e-01
   1.68786752e-01   1.81496988e-01   1.94558896e-01   2.06573143e-01
   2.17600215e-01   2.27721910e-01   2.36659283e-01   2.45289754e-01
   2.52366195e-01   2.57038822e-01   2.60019859e-01   2.61883616e-01
   2.63011768e-01   2.63910259e-01   2.63808073e-01   2.62580617e-01
   2.61483336e-01   2.60516456e-01   2.60162075e-01   2.60210751e-01
   2.58933923e-01   2.56572741e-01   2.53902376e-01   2.51715871e-01
   2.48927818e-01   2.45071436e-01   2.40908557e-01   2.36288012e-01
   2.30070119e-01   2.23357827e-01   2.17202972e-01   2.09638840e-01
   2.00292340e-01   1.91020724e-01   1.81491883e-01   1.71796226e-01
   1.61942219e-01   1.51845785e-01   1.41598534e-01   1.30868898e-01
   1.20174402e-01   1.10400836e-01   1.00799823e-01   9.26447677e-02
   8.35914374e-02   7.48629852e-02   6.66123453e-02   5.86770197e-02
   5.04196841e-02   4.27340865e-02   3.59383630e-02   2.96687703e-02
   2.37158695e-02   1.83404313e-02   1.32025414e-02   8.89472835e-03
   5.49511662e-03   2.98816657e-03   1.28338138e-03   2.75018183e-04
   4.99548849e-06   4.79600752e-04   1.71125591e-03   3.77248326e-03
   6.63672990e-03   1.01447160e-02   1.42105211e-02   1.87590062e-02
   2.35162622e-02   2.86891794e-02   3.43908223e-02   4.03660188e-02
   4.65692512e-02   5.29304087e-02   5.96078403e-02   6.58036899e-02
   7.22216764e-02   7.92660754e-02   8.58930873e-02   9.23726377e-02
   9.86278792e-02   1.04732730e-01   1.11124967e-01   1.18042813e-01
   1.25359352e-01   1.32860953e-01   1.40399654e-01   1.48256668e-01
   1.55110922e-01   1.62591423e-01   1.70828693e-01   1.79195445e-01
   1.88907867e-01   1.99323814e-01   2.09973101e-01   2.21617680e-01
   2.32661576e-01   2.43315055e-01   2.54341979e-01   2.64089469e-01
   2.73089398e-01   2.84402925e-01   2.97193816e-01   3.09995698e-01
   3.20909934e-01   3.29799017e-01   3.38357019e-01   3.46433799e-01
   3.54596683e-01   3.62322583e-01   3.66914021e-01   3.68257663e-01
   3.69749991e-01   3.70046919e-01   3.70749582e-01   3.72026150e-01
   3.72827422e-01   3.72911704e-01   3.71802518e-01   3.69949463e-01
   3.67917047e-01   3.66550260e-01   3.65359516e-01   3.62197081e-01
   3.57384964e-01   3.53099119e-01   3.48864170e-01   3.43175666e-01
   3.37280622e-01   3.30832027e-01   3.23297036e-01   3.15889227e-01
   3.09329951e-01   2.99196509e-01   2.88744333e-01   2.76042354e-01
   2.62018583e-01   2.48249124e-01   2.35270774e-01   2.22912329e-01
   2.10488549e-01   1.97997571e-01   1.84270024e-01   1.70714971e-01
   1.58560095e-01   1.46500976e-01   1.35064641e-01   1.24899549e-01
   1.15773455e-01   1.05906769e-01   9.56888519e-02   8.50817676e-02
   7.51763094e-02   6.54395276e-02   5.62443718e-02   4.77033161e-02
   3.94929278e-02   3.16800606e-02   2.49549306e-02   1.92389887e-02
   1.44323024e-02   9.91066697e-03   6.28906269e-03   3.51890612e-03
   1.47748714e-03   2.23112869e-04   8.11802952e-05   1.01510644e-03
   2.91805249e-03   5.78971656e-03   9.92271269e-03   1.54046194e-02
   2.21104266e-02   3.02527602e-02   3.87455210e-02   4.66067459e-02
   5.43533923e-02   6.23584966e-02   7.06625410e-02   8.00473973e-02
   8.87688249e-02   9.86245259e-02   1.09374011e-01   1.20666186e-01
   1.30280760e-01   1.39389915e-01   1.48624872e-01   1.56534600e-01
   1.64889389e-01   1.73267145e-01   1.82005135e-01   1.91671265e-01
   2.00381162e-01   2.08754428e-01   2.16622075e-01   2.19761508e-01
   2.20786562e-01   2.18912347e-01   2.16085020e-01   2.12129404e-01
   2.08274841e-01   2.04576942e-01   1.97821596e-01   1.91672425e-01
   1.86083709e-01   1.81849547e-01   1.77080418e-01   1.71848012e-01
   1.68525465e-01   1.65642422e-01   1.63089056e-01   1.62795692e-01
   1.63331831e-01   1.62195338e-01   1.60853802e-01   1.61277856e-01
   1.63400758e-01   1.65907632e-01   1.69372705e-01   1.73244234e-01
   1.77471932e-01   1.80439519e-01   1.82366709e-01   1.83470247e-01
   1.85670592e-01   1.89961955e-01   1.93207462e-01   1.95992152e-01
   1.97036076e-01   1.93062427e-01   1.85659110e-01   1.77423189e-01
   1.68936981e-01   1.59070516e-01   1.47063734e-01   1.31228708e-01
   1.14544927e-01   9.83893240e-02   8.36805184e-02   6.94865290e-02
   5.58739898e-02   4.31337195e-02   3.17451739e-02   2.24816209e-02
   1.52242311e-02   8.96162735e-03   3.93714477e-03   8.70481045e-04
   3.61304153e-05   1.65892336e-03   5.63633220e-03   1.21541039e-02
   2.12729262e-02   3.35572926e-02   4.99491509e-02   7.03005724e-02
   9.43271096e-02   1.23140683e-01   1.57070827e-01   1.95158031e-01
   2.38291651e-01   2.84939490e-01   3.34119797e-01   3.90808303e-01
   4.53257016e-01   5.20477838e-01   5.94123817e-01   6.76275080e-01
   7.63816762e-01   8.56029482e-01   9.51148581e-01   1.05547527e+00
   1.16750267e+00   1.28519310e+00   1.41274424e+00   1.54562803e+00
   1.68505451e+00   1.82461904e+00   1.96828474e+00   2.11268050e+00
   2.26000912e+00   2.41809563e+00   2.58172881e+00   2.74664320e+00
   2.91545029e+00   3.08495382e+00   3.25913149e+00   3.44549278e+00
   3.64275926e+00   3.85538785e+00   4.07576143e+00   4.30567746e+00
   4.54789374e+00   4.80095357e+00   5.06899723e+00   5.36045835e+00
   5.67835794e+00   6.00974649e+00   6.35390498e+00   6.72057269e+00
   7.10258280e+00   7.49448950e+00   7.90985566e+00   8.33130924e+00
   8.76483269e+00   9.23613828e+00   9.75060201e+00   1.02787422e+01
   1.08225104e+01   1.13840796e+01   1.19432721e+01   1.25099100e+01
   1.30904032e+01   1.36963523e+01   1.43219875e+01   1.49617200e+01
   1.56525731e+01   1.63730897e+01   1.71106704e+01   1.78687733e+01
   1.86753736e+01   1.95077025e+01   2.03573739e+01   2.12765596e+01
   2.22208368e+01   2.31769545e+01   2.41371736e+01   2.51068947e+01
   2.60781177e+01   2.70545172e+01   2.80672166e+01   2.91005838e+01
   3.01579670e+01   3.12400852e+01   3.23563857e+01   3.34643270e+01
   3.45734915e+01   3.57204642e+01   3.68817079e+01   3.80646160e+01
   3.92668723e+01   4.04691844e+01   4.16554843e+01   4.28292082e+01
   4.40075852e+01   4.51708237e+01   4.63409680e+01   4.75454933e+01
   4.87641137e+01   4.99952979e+01   5.12570661e+01   5.25407451e+01
   5.38370275e+01   5.51214612e+01   5.63860394e+01   5.76499523e+01
   5.89088666e+01   6.01811159e+01   6.14505194e+01   6.27438341e+01
   6.40690626e+01   6.53714878e+01   6.66632973e+01   6.79418411e+01
   6.92313970e+01   7.05411610e+01   7.18732400e+01   7.31759653e+01
   7.45343674e+01   7.59221797e+01   7.73102374e+01   7.87012357e+01
   8.00650264e+01   8.14177239e+01   8.27840430e+01   8.41417073e+01
   8.55434166e+01   8.69510729e+01   8.82911000e+01   8.96198557e+01
   9.09498912e+01   9.22476408e+01   9.35286946e+01   9.47859182e+01
   9.60433442e+01   9.73307664e+01   9.86144570e+01   9.98398070e+01
   1.01033570e+02   1.02210146e+02   1.03410110e+02   1.04567233e+02
   1.05708074e+02   1.06858064e+02   1.07974153e+02   1.09115320e+02
   1.10180216e+02   1.11213827e+02   1.12216540e+02   1.13191017e+02
   1.14095051e+02   1.14891812e+02   1.15649692e+02   1.16373532e+02
   1.17089478e+02   1.17777238e+02   1.18503073e+02   1.19233710e+02
   1.19974903e+02   1.20712828e+02   1.21420895e+02   1.22170217e+02
   1.22965652e+02   1.23731468e+02   1.24467545e+02   1.25142618e+02
   1.25803960e+02   1.26471373e+02   1.27200085e+02   1.27948941e+02
   1.28674408e+02   1.29358183e+02   1.30018098e+02   1.30629662e+02
   1.31190742e+02   1.31741870e+02   1.32323313e+02   1.32883383e+02
   1.33425047e+02   1.34018990e+02   1.34658004e+02   1.35279442e+02
   1.35909095e+02   1.36534869e+02   1.37190028e+02   1.37842838e+02
   1.38506965e+02   1.39173476e+02   1.39846029e+02   1.40545048e+02
   1.41259099e+02   1.42181689e+02   1.43135683e+02   1.43839356e+02
   1.44532426e+02   1.45112601e+02   1.45703614e+02   1.46289162e+02
   1.46877755e+02   1.47399970e+02   1.47848348e+02   1.48119473e+02
   1.48315555e+02   1.48413950e+02   1.48486815e+02   1.48492265e+02
   1.48381687e+02   1.48305484e+02   1.48261809e+02   1.48146633e+02
   1.47922218e+02   1.47636338e+02   1.47380636e+02   1.47216245e+02
   1.47101351e+02   1.47009294e+02   1.46976050e+02   1.46958286e+02
   1.46885921e+02   1.46827451e+02   1.46765678e+02   1.46802949e+02
   1.46891574e+02   1.47018699e+02   1.47084141e+02   1.47156841e+02
   1.47340364e+02   1.47503286e+02   1.47617935e+02   1.47736334e+02
   1.47882463e+02   1.48005751e+02   1.48100672e+02   1.48242077e+02
   1.48358310e+02   1.48511983e+02   1.48637703e+02   1.48743317e+02
   1.48854452e+02   1.48974502e+02   1.49062302e+02   1.49108613e+02
   1.49067416e+02   1.48960106e+02   1.48722769e+02   1.48508506e+02
   1.48253984e+02   1.47990536e+02   1.47690290e+02   1.47461816e+02
   1.47355540e+02   1.47305777e+02   1.47235634e+02   1.47181997e+02
   1.47056759e+02   1.46915165e+02   1.46677057e+02   1.46409702e+02
   1.46195141e+02   1.46011638e+02   1.45837993e+02   1.45690460e+02
   1.45542460e+02   1.45350761e+02   1.45043015e+02   1.44583369e+02
   1.44087640e+02   1.43483899e+02   1.42769233e+02   1.42017243e+02
   1.41263441e+02   1.40452131e+02   1.39709647e+02   1.38911217e+02
   1.37990244e+02   1.36974324e+02   1.35903351e+02   1.34858503e+02
   1.33789902e+02   1.32683413e+02   1.31554422e+02   1.30466841e+02
   1.29391321e+02   1.28315827e+02   1.27223503e+02   1.26057766e+02
   1.24854435e+02   1.23601041e+02   1.22285881e+02   1.20887011e+02
   1.19431199e+02   1.17971042e+02   1.16520383e+02   1.15154520e+02
   1.13805287e+02   1.12444687e+02   1.10990938e+02   1.09556485e+02
   1.08084003e+02   1.06652418e+02   1.05232554e+02   1.03840184e+02
   1.02421600e+02   1.00988635e+02   9.95558560e+01   9.81042985e+01
   9.66914162e+01   9.52206492e+01   9.36900556e+01   9.21367485e+01
   9.05990415e+01   8.90355695e+01   8.74456664e+01   8.58903986e+01
   8.43238204e+01   8.27608237e+01   8.11850366e+01   7.95413497e+01
   7.78563878e+01   7.61634349e+01   7.44913417e+01   7.28324483e+01
   7.11964405e+01   6.95346544e+01   6.78788751e+01   6.61854350e+01
   6.45277279e+01   6.29101693e+01   6.13387378e+01   5.97914937e+01
   5.82050393e+01   5.65896867e+01   5.49805896e+01   5.34158575e+01
   5.18565076e+01   5.03109070e+01   4.87841103e+01   4.72567164e+01
   4.57734093e+01   4.43102779e+01   4.28326344e+01   4.13743343e+01
   3.99444292e+01   3.85460694e+01   3.71815303e+01   3.58355748e+01
   3.45262783e+01   3.32346360e+01   3.19506353e+01   3.06504539e+01
   2.93766132e+01   2.81512963e+01   2.69917722e+01   2.58624797e+01
   2.47388163e+01   2.36970534e+01   2.27302315e+01   2.17904169e+01
   2.08922937e+01   2.00115848e+01   1.91304788e+01   1.82724474e+01
   1.74687594e+01   1.66955297e+01   1.59386896e+01   1.51921674e+01
   1.44827103e+01   1.38267113e+01   1.31918850e+01   1.26027535e+01
   1.20390427e+01   1.15093729e+01   1.10023257e+01   1.05151198e+01
   1.00637855e+01   9.64722547e+00   9.25962248e+00   8.88599690e+00
   8.52326007e+00   8.17347870e+00   7.85091724e+00   7.54981035e+00
   7.26109271e+00   6.97490926e+00   6.70802505e+00   6.46105726e+00
   6.24852483e+00   6.04811111e+00   5.85323601e+00   5.66183316e+00
   5.47293129e+00   5.29209796e+00   5.12232461e+00   4.96670732e+00
   4.82514927e+00   4.69683807e+00   4.57063082e+00   4.45868147e+00
   4.36048920e+00   4.27169289e+00   4.20155643e+00   4.13987968e+00
   4.08685686e+00   4.03799186e+00   3.99338773e+00   3.95540083e+00
   3.92000270e+00   3.88560365e+00   3.86079916e+00   3.84036063e+00
   3.82668008e+00   3.82608459e+00   3.83380494e+00   3.84639272e+00
   3.86575975e+00   3.88850024e+00   3.91390415e+00   3.94120540e+00
   3.97244948e+00   4.00481269e+00   4.04322287e+00   4.09390727e+00
   4.15801204e+00   4.22708019e+00   4.30072401e+00   4.38337835e+00
   4.46847016e+00   4.56190626e+00   4.67131750e+00   4.79336783e+00
   4.91668377e+00   5.04761516e+00   5.17895549e+00   5.31523509e+00
   5.46531286e+00   5.62002722e+00   5.77638585e+00   5.94612380e+00
   6.11798725e+00   6.29097312e+00   6.48138163e+00   6.68446814e+00
   6.90216840e+00   7.11205919e+00   7.30945052e+00   7.50902191e+00
   7.71705868e+00   7.91560820e+00   8.11156741e+00   8.32576129e+00
   8.54991624e+00   8.76407512e+00   8.97597708e+00   9.19004540e+00
   9.39983643e+00   9.61260414e+00   9.81578903e+00   1.00144002e+01
   1.02163905e+01   1.04130829e+01   1.06087624e+01   1.08143786e+01
   1.10052124e+01   1.11746476e+01   1.13116112e+01   1.14407187e+01
   1.15623230e+01   1.16669155e+01   1.17668553e+01   1.18576461e+01
   1.19258132e+01   1.19827965e+01   1.20317510e+01   1.20822259e+01
   1.21219413e+01   1.21478950e+01   1.21557040e+01   1.21377982e+01
   1.20982668e+01   1.20480274e+01   1.20027401e+01   1.19634357e+01
   1.19112028e+01   1.18371721e+01   1.17500199e+01   1.16620164e+01
   1.15713807e+01   1.14744324e+01   1.13585509e+01   1.12351361e+01
   1.11045087e+01   1.09607282e+01   1.08047070e+01   1.06476888e+01
   1.04887713e+01   1.03322656e+01   1.01763359e+01   1.00075298e+01
   9.83639929e+00   9.66116100e+00   9.48155933e+00   9.30653744e+00
   9.13930505e+00   8.97364632e+00   8.79173386e+00   8.61015415e+00
   8.42865958e+00   8.24452489e+00   8.05587203e+00   7.87169105e+00
   7.69439810e+00   7.50171667e+00   7.30180677e+00   7.10467089e+00
   6.91509902e+00   6.73042295e+00   6.55682457e+00   6.39751590e+00
   6.23988570e+00   6.08699025e+00   5.93616282e+00   5.78695460e+00
   5.64088852e+00   5.50180107e+00   5.37923694e+00   5.26435543e+00
   5.15236630e+00   5.04314153e+00   4.93735146e+00   4.83053502e+00
   4.73461668e+00   4.64349265e+00   4.54910750e+00   4.45328722e+00
   4.35850711e+00   4.26183718e+00   4.16478982e+00   4.07281680e+00
   3.96029778e+00   3.84175743e+00   3.72315373e+00   3.60773333e+00
   3.49609530e+00   3.38747810e+00   3.28463242e+00   3.17206808e+00
   3.06458511e+00   2.96384492e+00   2.86230907e+00   2.76804850e+00
   2.67712288e+00   2.59030044e+00   2.50467135e+00   2.42551520e+00
   2.34545646e+00   2.27017065e+00   2.20238798e+00   2.14439837e+00]
SPM{F} inference field
   SPM.effect    :   Main A
   SPM.z         :  (1x1000) raw test stat field
   SPM.df        :  (1.945, 218.657)
   SPM.fwhm      :  201.15467
   SPM.resels    :  (1, 4.96633)
Inference:
   SPM.alpha     :  0.050
   SPM.zstar     :  5.68031
   SPM.h0reject  :  True
   SPM.p_set     :  <0.001
   SPM.p_cluster :  (0.029, <0.001, 0.025)
