# Supplementary material for: Statistical Parametric Mapping Reveals Subtle Gender Differences in Angular Movements in Table Tennis Topspin Backhand
Source: Int J Environ Res Public Health. 2020 Sep 24;17(19):6996. doi: 10.3390/ijerph17196996 (PMC7578981; doi:10.3390/ijerph17196996)
Supplement: Supplementary file 1 [file ijerph-17-06996-s001.zip › Source data/Knee-Flexion (deg)SPM M-K.txt]

[  6.25685227e+01   6.21531444e+01   6.17386802e+01   6.13180628e+01
   6.09022932e+01   6.04927201e+01   6.01006905e+01   5.97276227e+01
   5.93923818e+01   5.90563818e+01   5.87235302e+01   5.83807094e+01
   5.80318024e+01   5.76874343e+01   5.73436679e+01   5.69930520e+01
   5.66457233e+01   5.63191346e+01   5.60095448e+01   5.57077643e+01
   5.54203071e+01   5.51702269e+01   5.49656858e+01   5.47434125e+01
   5.45246521e+01   5.43057666e+01   5.40848288e+01   5.38755547e+01
   5.36913385e+01   5.35359727e+01   5.33746384e+01   5.32169760e+01
   5.30559589e+01   5.29239504e+01   5.28011888e+01   5.26801444e+01
   5.25215918e+01   5.23532188e+01   5.21913287e+01   5.20284598e+01
   5.18715907e+01   5.16930917e+01   5.15139964e+01   5.13449065e+01
   5.11755906e+01   5.10115258e+01   5.08481988e+01   5.06992574e+01
   5.05315811e+01   5.03636264e+01   5.01770476e+01   4.99844454e+01
   4.97896975e+01   4.95792427e+01   4.93756907e+01   4.91541850e+01
   4.89538713e+01   4.87547603e+01   4.85435254e+01   4.83445604e+01
   4.81420168e+01   4.79459769e+01   4.77427585e+01   4.75191229e+01
   4.73134087e+01   4.70943664e+01   4.68639495e+01   4.66435100e+01
   4.64290687e+01   4.61894323e+01   4.59621033e+01   4.57318532e+01
   4.54854371e+01   4.52234813e+01   4.49473371e+01   4.46667951e+01
   4.43649517e+01   4.40515224e+01   4.37225822e+01   4.33816977e+01
   4.30334594e+01   4.26801560e+01   4.23012114e+01   4.19249079e+01
   4.15463690e+01   4.11707031e+01   4.07829147e+01   4.03847641e+01
   3.99793643e+01   3.95394355e+01   3.90721594e+01   3.85952142e+01
   3.80886102e+01   3.75834947e+01   3.70593496e+01   3.65219168e+01
   3.59618477e+01   3.53712170e+01   3.47738024e+01   3.41543674e+01
   3.35348615e+01   3.29093284e+01   3.22793708e+01   3.16246926e+01
   3.09541518e+01   3.02892732e+01   2.96122118e+01   2.89472574e+01
   2.82727410e+01   2.75847054e+01   2.68814861e+01   2.61520272e+01
   2.53898820e+01   2.46080245e+01   2.38243655e+01   2.30503599e+01
   2.22803972e+01   2.15211340e+01   2.08024197e+01   2.00632444e+01
   1.93135609e+01   1.85596387e+01   1.78070938e+01   1.70555270e+01
   1.63363412e+01   1.56471582e+01   1.49757196e+01   1.43490730e+01
   1.37343193e+01   1.31368963e+01   1.25492596e+01   1.19788140e+01
   1.14475233e+01   1.09328538e+01   1.04182519e+01   9.91815692e+00
   9.43899300e+00   8.96709480e+00   8.48898142e+00   8.00603354e+00
   7.54363416e+00   7.09568954e+00   6.64669005e+00   6.22126746e+00
   5.80801444e+00   5.40967191e+00   5.01769417e+00   4.63189024e+00
   4.25045467e+00   3.87797717e+00   3.52338319e+00   3.19230743e+00
   2.88702924e+00   2.60054668e+00   2.33460043e+00   2.08527439e+00
   1.85187502e+00   1.63542125e+00   1.43828897e+00   1.26504576e+00
   1.11067481e+00   9.68084634e-01   8.42994545e-01   7.27820310e-01
   6.20515508e-01   5.23250033e-01   4.37800619e-01   3.63435616e-01
   2.98713957e-01   2.41225525e-01   1.91188245e-01   1.49450089e-01
   1.14023007e-01   8.53361331e-02   6.19581817e-02   4.33255251e-02
   2.86806057e-02   1.79080592e-02   9.94246527e-03   4.71812934e-03
   1.54483926e-03   1.39349719e-04   1.84948769e-04   1.34508060e-03
   3.26294235e-03   5.86855991e-03   8.39790000e-03   1.08353914e-02
   1.30523977e-02   1.50024525e-02   1.68171087e-02   1.86542023e-02
   2.05233693e-02   2.22817663e-02   2.28761768e-02   2.26028397e-02
   2.11189509e-02   1.85364500e-02   1.56703799e-02   1.28249840e-02
   9.50169906e-03   6.14129716e-03   3.14496207e-03   8.93875287e-04
   2.75871756e-06   9.22481864e-04   4.39434716e-03   1.12852350e-02
   2.23166975e-02   3.75226386e-02   5.80441260e-02   8.37214065e-02
   1.17161550e-01   1.59341214e-01   2.11725565e-01   2.73557200e-01
   3.49103067e-01   4.40897610e-01   5.49867172e-01   6.73055063e-01
   8.17509248e-01   9.80670592e-01   1.16647219e+00   1.37814466e+00
   1.62292266e+00   1.89467585e+00   2.19540824e+00   2.53187611e+00
   2.89814735e+00   3.28795468e+00   3.71252031e+00   4.17628511e+00
   4.68261171e+00   5.22552716e+00   5.81559577e+00   6.43072991e+00
   7.09454683e+00   7.82069986e+00   8.60242754e+00   9.45620467e+00
   1.03819932e+01   1.13704299e+01   1.24074553e+01   1.34995884e+01
   1.46456365e+01   1.58554828e+01   1.71538458e+01   1.85165796e+01
   1.99340837e+01   2.13950949e+01   2.29092996e+01   2.45165744e+01
   2.61767143e+01   2.79174775e+01   2.97206751e+01   3.15818897e+01
   3.34763453e+01   3.53938230e+01   3.73233611e+01   3.92872232e+01
   4.12786889e+01   4.32848431e+01   4.53307038e+01   4.73931756e+01
   4.94548425e+01   5.15474691e+01   5.36200786e+01   5.56722289e+01
   5.77257238e+01   5.97962136e+01   6.18727113e+01   6.38805650e+01
   6.58191790e+01   6.76844251e+01   6.95212936e+01   7.13165546e+01
   7.31110840e+01   7.48646107e+01   7.65507451e+01   7.81426369e+01
   7.96087736e+01   8.10421987e+01   8.24418786e+01   8.37293505e+01
   8.49245025e+01   8.60599427e+01   8.71626516e+01   8.82095716e+01
   8.91463321e+01   8.99695302e+01   9.07014844e+01   9.13328897e+01
   9.19430775e+01   9.25575885e+01   9.31235139e+01   9.35658223e+01
   9.38870508e+01   9.40018011e+01   9.39767910e+01   9.38742623e+01
   9.36398899e+01   9.32931642e+01   9.27586352e+01   9.21019179e+01
   9.13675360e+01   9.05444118e+01   8.96924912e+01   8.87988720e+01
   8.78539250e+01   8.68368981e+01   8.57598166e+01   8.46324651e+01
   8.34619781e+01   8.22407107e+01   8.10367925e+01   7.97793954e+01
   7.84297193e+01   7.70514444e+01   7.56488488e+01   7.42079968e+01
   7.27104238e+01   7.12014551e+01   6.96596268e+01   6.80431905e+01
   6.63986938e+01   6.47013584e+01   6.29967867e+01   6.12371509e+01
   5.94781103e+01   5.77328882e+01   5.60027163e+01   5.43318689e+01
   5.26751559e+01   5.10622990e+01   4.94566804e+01   4.78737888e+01
   4.63285800e+01   4.48167767e+01   4.33201611e+01   4.18519281e+01
   4.04341549e+01   3.90511925e+01   3.76987421e+01   3.63837088e+01
   3.50941451e+01   3.38228795e+01   3.25432064e+01   3.13005399e+01
   3.01141410e+01   2.89416135e+01   2.77945118e+01   2.66725881e+01
   2.55990288e+01   2.45825665e+01   2.35974508e+01   2.26462283e+01
   2.17196777e+01   2.08397153e+01   2.00113544e+01   1.92319417e+01
   1.85460257e+01   1.78890329e+01   1.72449913e+01   1.66018401e+01
   1.59858549e+01   1.53993756e+01   1.48436032e+01   1.43518098e+01
   1.38977756e+01   1.34622128e+01   1.30431065e+01   1.26265753e+01
   1.22281522e+01   1.18404001e+01   1.14582216e+01   1.10972390e+01
   1.07500305e+01   1.04101622e+01   1.00931258e+01   9.79243197e+00
   9.50099126e+00   9.22614764e+00   8.96982126e+00   8.71105366e+00
   8.46403621e+00   8.22239975e+00   7.98132462e+00   7.76765224e+00
   7.56736903e+00   7.37069239e+00   7.16392964e+00   6.96269746e+00
   6.76214893e+00   6.55503941e+00   6.35295856e+00   6.15146846e+00
   5.94650298e+00   5.74169844e+00   5.54835889e+00   5.36537187e+00
   5.18667828e+00   5.01011490e+00   4.82979040e+00   4.65058420e+00
   4.48171390e+00   4.32512031e+00   4.17190412e+00   4.02218467e+00
   3.87042322e+00   3.71838881e+00   3.56242902e+00   3.41002646e+00
   3.27311737e+00   3.14627587e+00   3.03277719e+00   2.92942414e+00
   2.82880235e+00   2.73267018e+00   2.64556137e+00   2.56385532e+00
   2.49458282e+00   2.43945144e+00   2.39582890e+00   2.35639255e+00
   2.32196710e+00   2.29273577e+00   2.27037778e+00   2.26122148e+00
   2.25862732e+00   2.25953693e+00   2.26196744e+00   2.27016715e+00
   2.28632250e+00   2.30774928e+00   2.33125163e+00   2.35795101e+00
   2.38604529e+00   2.41341663e+00   2.44254866e+00   2.47871946e+00
   2.52364059e+00   2.57105418e+00   2.61494834e+00   2.66346815e+00
   2.71216148e+00   2.76336864e+00   2.82529610e+00   2.89233689e+00
   2.96482007e+00   3.04994392e+00   3.14224409e+00   3.23378750e+00
   3.33192129e+00   3.44079335e+00   3.55659765e+00   3.68666663e+00
   3.82683534e+00   3.97247929e+00   4.12183290e+00   4.28449302e+00
   4.45675519e+00   4.63485904e+00   4.81070378e+00   5.00032721e+00
   5.18942238e+00   5.38109995e+00   5.58734068e+00   5.79663580e+00
   6.00793277e+00   6.21869223e+00   6.43033622e+00   6.64030610e+00
   6.85535282e+00   7.09276442e+00   7.33677367e+00   7.57623530e+00
   7.81946699e+00   8.06686343e+00   8.31295595e+00   8.56255834e+00
   8.83281856e+00   9.12519533e+00   9.41965922e+00   9.72584930e+00
   1.00452276e+01   1.03705643e+01   1.07028425e+01   1.10571601e+01
   1.14301398e+01   1.18100685e+01   1.22038271e+01   1.26113765e+01
   1.30229521e+01   1.34390878e+01   1.38821533e+01   1.43243813e+01
   1.47681650e+01   1.52387478e+01   1.57350728e+01   1.62417614e+01
   1.67572402e+01   1.73086836e+01   1.78512308e+01   1.83944365e+01
   1.89389538e+01   1.94876659e+01   2.00505265e+01   2.06212969e+01
   2.12067384e+01   2.17933946e+01   2.23806004e+01   2.29796062e+01
   2.35996074e+01   2.42310318e+01   2.48724015e+01   2.55394886e+01
   2.61969529e+01   2.68486411e+01   2.75141320e+01   2.81760393e+01
   2.88372220e+01   2.94797514e+01   3.01189331e+01   3.07541516e+01
   3.13835180e+01   3.20024914e+01   3.26178723e+01   3.32125059e+01
   3.37905068e+01   3.43720868e+01   3.49429301e+01   3.55098975e+01
   3.60893081e+01   3.66758966e+01   3.72527028e+01   3.78024276e+01
   3.83084205e+01   3.88010968e+01   3.92929446e+01   3.98175305e+01
   4.03347020e+01   4.08448360e+01   4.13365950e+01   4.18206218e+01
   4.23003562e+01   4.27877657e+01   4.32706853e+01   4.37279953e+01
   4.41711865e+01   4.45410236e+01   4.48544974e+01   4.51887643e+01
   4.55298939e+01   4.58554863e+01   4.61808412e+01   4.64823080e+01
   4.67821326e+01   4.70877235e+01   4.74159782e+01   4.77453522e+01
   4.81125607e+01   4.84870445e+01   4.88465966e+01   4.91998777e+01
   4.95248598e+01   4.98607880e+01   5.02334447e+01   5.06340998e+01
   5.10551296e+01   5.14749754e+01   5.18565468e+01   5.22491954e+01
   5.26361989e+01   5.30184093e+01   5.34023459e+01   5.37884865e+01
   5.41644129e+01   5.45126506e+01   5.48540863e+01   5.51859129e+01
   5.54825192e+01   5.57495529e+01   5.60295464e+01   5.62833283e+01
   5.65451195e+01   5.68224406e+01   5.70646755e+01   5.73291757e+01
   5.75651838e+01   5.77924143e+01   5.80036399e+01   5.81941868e+01
   5.83585333e+01   5.85181752e+01   5.86804573e+01   5.88101955e+01
   5.89636100e+01   5.91207457e+01   5.92996389e+01   5.94726121e+01
   5.96565888e+01   5.98720712e+01   6.00919806e+01   6.03224526e+01
   6.05825440e+01   6.08429424e+01   6.10800467e+01   6.13107287e+01
   6.15631573e+01   6.18422589e+01   6.21552739e+01   6.24987560e+01
   6.28484593e+01   6.31911820e+01   6.35235367e+01   6.38431260e+01
   6.41524714e+01   6.44777978e+01   6.48217768e+01   6.51463307e+01
   6.54676618e+01   6.58287879e+01   6.62308839e+01   6.66094778e+01
   6.69980831e+01   6.73940824e+01   6.78196118e+01   6.82389316e+01
   6.86414553e+01   6.90208009e+01   6.94230193e+01   6.98431764e+01
   7.02599028e+01   7.07834116e+01   7.13948537e+01   7.19026836e+01
   7.23728319e+01   7.28004022e+01   7.32683416e+01   7.37425575e+01
   7.42611423e+01   7.47876270e+01   7.52824305e+01   7.57061897e+01
   7.60977480e+01   7.64817373e+01   7.68522971e+01   7.72087830e+01
   7.75188983e+01   7.79142904e+01   7.83804947e+01   7.88078468e+01
   7.92317261e+01   7.96260178e+01   8.00808613e+01   8.05683208e+01
   8.10824007e+01   8.15966612e+01   8.21364692e+01   8.27273848e+01
   8.32946623e+01   8.39077689e+01   8.45051912e+01   8.51777155e+01
   8.58667268e+01   8.65929746e+01   8.73362694e+01   8.80856533e+01
   8.89353737e+01   8.97706310e+01   9.05654611e+01   9.13597705e+01
   9.22095679e+01   9.30665909e+01   9.38965338e+01   9.47351643e+01
   9.55355228e+01   9.63035420e+01   9.70368059e+01   9.77477141e+01
   9.84220105e+01   9.90817949e+01   9.97149903e+01   1.00317952e+02
   1.00900892e+02   1.01457553e+02   1.01967525e+02   1.02480933e+02
   1.02981849e+02   1.03498081e+02   1.03993192e+02   1.04510251e+02
   1.05085453e+02   1.05644679e+02   1.06186054e+02   1.06696359e+02
   1.07171771e+02   1.07638503e+02   1.08055530e+02   1.08478325e+02
   1.08910105e+02   1.09341904e+02   1.09780620e+02   1.10270940e+02
   1.10746627e+02   1.11223752e+02   1.11660312e+02   1.12008355e+02
   1.12328859e+02   1.12629636e+02   1.12864791e+02   1.13096704e+02
   1.13328916e+02   1.13524001e+02   1.13675986e+02   1.13781344e+02
   1.13831618e+02   1.13807961e+02   1.13748754e+02   1.13667144e+02
   1.13609294e+02   1.13567972e+02   1.13517727e+02   1.13492802e+02
   1.13472240e+02   1.13444970e+02   1.13368767e+02   1.13263696e+02
   1.13140609e+02   1.12972040e+02   1.12760910e+02   1.12523223e+02
   1.12263224e+02   1.11970639e+02   1.11645944e+02   1.11333610e+02
   1.11040006e+02   1.10734218e+02   1.10394123e+02   1.10029908e+02
   1.09627589e+02   1.09214885e+02   1.08820499e+02   1.08442447e+02
   1.08057273e+02   1.07666127e+02   1.07265387e+02   1.06842569e+02
   1.06427687e+02   1.05964623e+02   1.05446565e+02   1.04927524e+02
   1.04429933e+02   1.03928643e+02   1.03424621e+02   1.02918875e+02
   1.02401176e+02   1.01888061e+02   1.01353850e+02   1.00826557e+02
   1.00286856e+02   9.97321400e+01   9.91745790e+01   9.86068713e+01
   9.80168080e+01   9.73984385e+01   9.67628534e+01   9.60831309e+01
   9.54177601e+01   9.47660046e+01   9.41179704e+01   9.34688916e+01
   9.28079276e+01   9.21674669e+01   9.15356858e+01   9.08904999e+01
   9.02312792e+01   8.95748503e+01   8.88941355e+01   8.81851754e+01
   8.74631576e+01   8.67348674e+01   8.60156140e+01   8.52979256e+01
   8.45988566e+01   8.38904879e+01   8.31767458e+01   8.24645692e+01
   8.17327713e+01   8.09743595e+01   8.01989194e+01   7.93927108e+01
   7.85853206e+01   7.77987288e+01   7.70273294e+01   7.62334434e+01
   7.54474293e+01   7.46651512e+01   7.39068171e+01   7.31508166e+01
   7.23903236e+01   7.16244411e+01   7.08547179e+01   7.00880224e+01
   6.93300444e+01   6.85643495e+01   6.77994440e+01   6.70295812e+01
   6.62566202e+01   6.54751524e+01   6.46826957e+01   6.38964131e+01
   6.31101883e+01   6.23342468e+01   6.15609552e+01   6.07888239e+01
   6.00262918e+01   5.92783819e+01   5.85255455e+01   5.77906061e+01
   5.70623772e+01   5.63418770e+01   5.56305156e+01   5.48948139e+01
   5.41496543e+01   5.33855937e+01   5.26451070e+01   5.19280837e+01
   5.12491382e+01   5.05890851e+01   4.99296568e+01   4.92725665e+01
   4.86261257e+01   4.80009060e+01   4.74097956e+01   4.68364366e+01
   4.62713800e+01   4.57248894e+01   4.51815903e+01   4.46728243e+01
   4.41800603e+01   4.37045677e+01   4.32668685e+01   4.28478903e+01
   4.24319560e+01   4.20163134e+01   4.16081051e+01   4.12064910e+01
   4.08360305e+01   4.04989829e+01   4.01868980e+01   3.98790153e+01
   3.95787218e+01   3.93048675e+01   3.90536269e+01   3.88451542e+01
   3.86646637e+01   3.85086070e+01   3.83549995e+01   3.82102619e+01
   3.80843602e+01   3.79805332e+01   3.79028441e+01   3.78467448e+01
   3.77984096e+01   3.77617791e+01   3.77349173e+01   3.77372846e+01
   3.77539422e+01   3.77791390e+01   3.78163354e+01   3.78805899e+01
   3.79385592e+01   3.79978467e+01   3.80621247e+01   3.81464862e+01
   3.82798671e+01   3.84476592e+01   3.86291945e+01   3.88318315e+01
   3.90325564e+01   3.92541623e+01   3.95170968e+01   3.98102549e+01
   4.01313967e+01   4.04400459e+01   4.07455849e+01   4.10445432e+01
   4.13465117e+01   4.16578164e+01   4.19869113e+01   4.23301265e+01
   4.26814412e+01   4.30226163e+01   4.33552565e+01   4.36889924e+01
   4.40484960e+01   4.44396925e+01   4.48506574e+01   4.52754914e+01
   4.57064713e+01   4.61407547e+01   4.65771846e+01   4.70444536e+01
   4.75004100e+01   4.79434973e+01   4.83777122e+01   4.88191497e+01
   4.92617347e+01   4.96998478e+01   5.01591190e+01   5.06374377e+01
   5.11225152e+01   5.16160979e+01   5.21203924e+01   5.26159496e+01
   5.30882746e+01   5.35372549e+01   5.39782510e+01   5.43993346e+01
   5.48084406e+01   5.52124806e+01   5.56065531e+01   5.59835093e+01
   5.63585590e+01   5.67069093e+01   5.70523378e+01   5.73907069e+01
   5.77357124e+01   5.80408577e+01   5.83149427e+01   5.85573368e+01
   5.88065821e+01   5.90555352e+01   5.93007991e+01   5.95415830e+01
   5.97665523e+01   5.99825250e+01   6.02139148e+01   6.04620349e+01
   6.07043257e+01   6.09235416e+01   6.11200724e+01   6.12966365e+01
   6.14795632e+01   6.16764910e+01   6.18762915e+01   6.20941972e+01
   6.23150071e+01   6.25252322e+01   6.26865008e+01   6.28212231e+01
   6.29791737e+01   6.31369846e+01   6.32715464e+01   6.33977983e+01
   6.35212708e+01   6.36503795e+01   6.37668304e+01   6.39132573e+01
   6.40517714e+01   6.41887996e+01   6.43073643e+01   6.44174578e+01
   6.45241185e+01   6.46147902e+01   6.46862261e+01   6.47568232e+01
   6.48113654e+01   6.48342670e+01   6.48377290e+01   6.48387823e+01
   6.48385440e+01   6.48245482e+01   6.48177139e+01   6.48170390e+01
   6.48064998e+01   6.47936183e+01   6.47772361e+01   6.47476332e+01
   6.46697960e+01   6.45881919e+01   6.45151486e+01   6.44404330e+01
   6.43457607e+01   6.42321596e+01   6.41121741e+01   6.39848875e+01
   6.38739298e+01   6.37487724e+01   6.36201514e+01   6.34758578e+01
   6.33156312e+01   6.31381475e+01   6.28832505e+01   6.26202611e+01
   6.23453586e+01   6.20729791e+01   6.17929056e+01   6.15107177e+01]
SPM{F} inference field
   SPM.effect    :   Main A
   SPM.z         :  (1x1000) raw test stat field
   SPM.df        :  (1.995, 239.437)
   SPM.fwhm      :  160.22867
   SPM.resels    :  (1, 6.23484)
Inference:
   SPM.alpha     :  0.050
   SPM.zstar     :  5.83093
   SPM.h0reject  :  True
   SPM.p_set     :  <0.001
   SPM.p_cluster :  (0.002, 0.001, <0.001)
