# Supplementary material for: Statistical Parametric Mapping Reveals Subtle Gender Differences in Angular Movements in Table Tennis Topspin Backhand
Source: Int J Environ Res Public Health. 2020 Sep 24;17(19):6996. doi: 10.3390/ijerph17196996 (PMC7578981; doi:10.3390/ijerph17196996)
Supplement: Supplementary file 1 [file ijerph-17-06996-s001.zip › Source data/Shoulder-Fle (deg)SPM M-K.txt]

[  1.70417566e-01   4.61049352e-01   9.05567582e-01   1.50655829e+00
   2.27396762e+00   3.21443456e+00   4.33573683e+00   5.66495819e+00
   7.27676145e+00   9.07423907e+00   1.10725746e+01   1.32330475e+01
   1.55566674e+01   1.79772793e+01   2.04887591e+01   2.27634162e+01
   2.50812306e+01   2.74021646e+01   2.97442118e+01   3.20358602e+01
   3.42829466e+01   3.64003402e+01   3.79210529e+01   3.90847904e+01
   4.00974401e+01   4.10228422e+01   4.18685178e+01   4.26141323e+01
   4.31517921e+01   4.33650159e+01   4.34336092e+01   4.33568312e+01
   4.31881602e+01   4.29661622e+01   4.27302504e+01   4.22723851e+01
   4.16762499e+01   4.10298831e+01   4.03131884e+01   3.95534898e+01
   3.87986243e+01   3.79881783e+01   3.69427643e+01   3.57164402e+01
   3.44955273e+01   3.32713683e+01   3.20957768e+01   3.09527194e+01
   2.98587601e+01   2.86137247e+01   2.73988178e+01   2.62348166e+01
   2.51349788e+01   2.41106153e+01   2.31246235e+01   2.21415399e+01
   2.10594589e+01   1.99241233e+01   1.88370039e+01   1.78778991e+01
   1.69497908e+01   1.60309523e+01   1.50965344e+01   1.41930846e+01
   1.33302482e+01   1.24883395e+01   1.16976646e+01   1.09268739e+01
   1.01938837e+01   9.48262937e+00   8.77425027e+00   8.07395788e+00
   7.40353870e+00   6.76628774e+00   6.17121552e+00   5.60884491e+00
   5.08286531e+00   4.62302835e+00   4.19462433e+00   3.79688631e+00
   3.42567825e+00   3.09020881e+00   2.78164307e+00   2.51097410e+00
   2.26865839e+00   2.05702341e+00   1.86074870e+00   1.67710866e+00
   1.50808265e+00   1.35342398e+00   1.22369464e+00   1.11845253e+00
   1.02217203e+00   9.34982808e-01   8.52742956e-01   7.79574705e-01
   7.16851360e-01   6.69790811e-01   6.37433788e-01   6.11158346e-01
   5.85053027e-01   5.62682440e-01   5.42185631e-01   5.26261278e-01
   5.21021219e-01   5.20963253e-01   5.24761251e-01   5.32445598e-01
   5.37994950e-01   5.47420421e-01   5.62437468e-01   5.85398950e-01
   6.15385116e-01   6.50235692e-01   6.89951657e-01   7.32441295e-01
   7.79419897e-01   8.32156821e-01   8.88563582e-01   9.54399275e-01
   1.02586128e+00   1.09894258e+00   1.17330436e+00   1.24797175e+00
   1.31778559e+00   1.38094999e+00   1.45296679e+00   1.53360138e+00
   1.61798458e+00   1.70070282e+00   1.78349393e+00   1.86349647e+00
   1.95261386e+00   2.04403448e+00   2.13801524e+00   2.23404480e+00
   2.32586322e+00   2.41945671e+00   2.52193393e+00   2.62710364e+00
   2.74017429e+00   2.86071262e+00   2.98681891e+00   3.11900947e+00
   3.25408502e+00   3.39550009e+00   3.54568893e+00   3.69874338e+00
   3.85527134e+00   4.01986578e+00   4.19707638e+00   4.38557289e+00
   4.58025219e+00   4.78955750e+00   5.01754634e+00   5.25657921e+00
   5.49843312e+00   5.75266261e+00   6.01924148e+00   6.29178514e+00
   6.57167999e+00   6.86008175e+00   7.15787412e+00   7.47253331e+00
   7.79173784e+00   8.11497413e+00   8.43739522e+00   8.75161022e+00
   9.05804068e+00   9.36344037e+00   9.67192716e+00   9.98471753e+00
   1.02996199e+01   1.06231763e+01   1.09431939e+01   1.12551298e+01
   1.15702771e+01   1.18879468e+01   1.21975993e+01   1.25064361e+01
   1.28018582e+01   1.30970072e+01   1.33900585e+01   1.36667773e+01
   1.39312366e+01   1.41849506e+01   1.44247657e+01   1.46544104e+01
   1.48704330e+01   1.50746634e+01   1.52727023e+01   1.54661008e+01
   1.56564997e+01   1.58457140e+01   1.60127065e+01   1.61716165e+01
   1.63258875e+01   1.64786027e+01   1.66178265e+01   1.67440594e+01
   1.68514752e+01   1.69508642e+01   1.70255035e+01   1.70851742e+01
   1.71228895e+01   1.71367276e+01   1.71298507e+01   1.71090647e+01
   1.70777850e+01   1.70405750e+01   1.69961180e+01   1.69385240e+01
   1.68571333e+01   1.67713039e+01   1.66780097e+01   1.65698552e+01
   1.64550438e+01   1.63280377e+01   1.61817093e+01   1.60462457e+01
   1.58996702e+01   1.57412849e+01   1.55751467e+01   1.54068623e+01
   1.52311384e+01   1.50518370e+01   1.48619131e+01   1.46463427e+01
   1.44198107e+01   1.41837089e+01   1.39456503e+01   1.36957611e+01
   1.34329733e+01   1.31650082e+01   1.28872649e+01   1.26077196e+01
   1.23175865e+01   1.20198213e+01   1.17168665e+01   1.14139797e+01
   1.11058207e+01   1.07868604e+01   1.04735924e+01   1.01632289e+01
   9.85410612e+00   9.54263607e+00   9.22550359e+00   8.90431551e+00
   8.58645395e+00   8.27832251e+00   7.97171090e+00   7.64275241e+00
   7.31210696e+00   6.97975532e+00   6.64628582e+00   6.31589256e+00
   5.99304291e+00   5.68239391e+00   5.38622568e+00   5.09867681e+00
   4.81594628e+00   4.53914565e+00   4.26533691e+00   4.00089229e+00
   3.75023884e+00   3.50707039e+00   3.27134535e+00   3.04328960e+00
   2.82645580e+00   2.62031080e+00   2.42182376e+00   2.23283676e+00
   2.05431880e+00   1.88272606e+00   1.71711579e+00   1.55915379e+00
   1.40889320e+00   1.26998655e+00   1.13717741e+00   1.01416690e+00
   9.02980384e-01   8.00353583e-01   7.03686889e-01   6.13637566e-01
   5.30724571e-01   4.53242843e-01   3.82820054e-01   3.17892242e-01
   2.59231256e-01   2.05672895e-01   1.57417986e-01   1.15380772e-01
   8.00247175e-02   5.07915404e-02   2.84263131e-02   1.30824555e-02
   3.72832701e-03   9.15633081e-05   1.68839252e-03   8.13094528e-03
   1.94752642e-02   3.52049049e-02   5.41463027e-02   7.67305171e-02
   1.02994416e-01   1.32197647e-01   1.64348489e-01   2.00460089e-01
   2.39298149e-01   2.81542721e-01   3.27656716e-01   3.74136470e-01
   4.24001330e-01   4.78227638e-01   5.37459088e-01   5.99444821e-01
   6.61228004e-01   7.26399382e-01   7.91742777e-01   8.59563776e-01
   9.29311813e-01   1.00130787e+00   1.07418155e+00   1.14505564e+00
   1.21992214e+00   1.29548992e+00   1.37417395e+00   1.45152001e+00
   1.53126334e+00   1.61189247e+00   1.69328396e+00   1.77840625e+00
   1.85862995e+00   1.94128101e+00   2.02296249e+00   2.10311438e+00
   2.18389709e+00   2.26455152e+00   2.34902858e+00   2.43029998e+00
   2.51496499e+00   2.59915329e+00   2.68357523e+00   2.76600174e+00
   2.84448626e+00   2.92418413e+00   2.99683602e+00   3.06757639e+00
   3.13249892e+00   3.19413188e+00   3.25107722e+00   3.30306717e+00
   3.35599380e+00   3.40136475e+00   3.44371233e+00   3.47545234e+00
   3.50545086e+00   3.53671813e+00   3.57074320e+00   3.60371280e+00
   3.63137931e+00   3.66036361e+00   3.68138019e+00   3.70055359e+00
   3.71041901e+00   3.71737064e+00   3.72005553e+00   3.71777841e+00
   3.71203367e+00   3.69632462e+00   3.67749988e+00   3.65273766e+00
   3.62584113e+00   3.60161883e+00   3.57709572e+00   3.55003461e+00
   3.51865621e+00   3.48599585e+00   3.44974882e+00   3.40523359e+00
   3.35908871e+00   3.31383082e+00   3.26811346e+00   3.21364260e+00
   3.15519857e+00   3.09481949e+00   3.03351826e+00   2.97575519e+00
   2.91885856e+00   2.86458044e+00   2.80593817e+00   2.74394958e+00
   2.68209264e+00   2.62065071e+00   2.55675049e+00   2.49392195e+00
   2.42989035e+00   2.36543139e+00   2.30342333e+00   2.24190570e+00
   2.17835375e+00   2.11472745e+00   2.05046456e+00   1.98645983e+00
   1.92126773e+00   1.85848787e+00   1.79691283e+00   1.73540134e+00
   1.67222845e+00   1.61051323e+00   1.54926369e+00   1.48528965e+00
   1.42381378e+00   1.36320669e+00   1.30402799e+00   1.24688081e+00
   1.19113429e+00   1.13543416e+00   1.08086973e+00   1.02488844e+00
   9.70397040e-01   9.16173303e-01   8.63681338e-01   8.14007184e-01
   7.65432294e-01   7.19570525e-01   6.76542146e-01   6.36177986e-01
   5.96020706e-01   5.58981217e-01   5.21547205e-01   4.84587718e-01
   4.48620023e-01   4.14671526e-01   3.81959418e-01   3.50448469e-01
   3.19150836e-01   2.89602165e-01   2.61686346e-01   2.35960921e-01
   2.12268818e-01   1.90634678e-01   1.70603088e-01   1.51483659e-01
   1.32853234e-01   1.14206726e-01   9.63852544e-02   8.02605180e-02
   6.54287148e-02   5.20310565e-02   4.05668933e-02   3.08476097e-02
   2.28383287e-02   1.65808972e-02   1.15237142e-02   7.52595073e-03
   4.31306510e-03   2.10068411e-03   6.72655222e-04   3.03659963e-05
   1.97221527e-04   1.12241715e-03   2.72474906e-03   5.07167898e-03
   8.16357276e-03   1.20626961e-02   1.65643251e-02   2.11614923e-02
   2.63099366e-02   3.19283321e-02   3.74495300e-02   4.34263284e-02
   4.99899819e-02   5.67568755e-02   6.37719914e-02   7.11773417e-02
   7.88339455e-02   8.69160707e-02   9.50776263e-02   1.03562726e-01
   1.11567594e-01   1.19220511e-01   1.27127789e-01   1.35129037e-01
   1.43216131e-01   1.51458743e-01   1.59694180e-01   1.67332720e-01
   1.75452564e-01   1.83658355e-01   1.93104836e-01   2.04483542e-01
   2.17538602e-01   2.31404871e-01   2.43988333e-01   2.56799996e-01
   2.69762493e-01   2.82126564e-01   2.94661010e-01   3.05834120e-01
   3.17255622e-01   3.30432403e-01   3.44612248e-01   3.59247849e-01
   3.76215262e-01   3.95026744e-01   4.13957988e-01   4.32567896e-01
   4.54086730e-01   4.75434223e-01   4.95979240e-01   5.16465525e-01
   5.37920642e-01   5.60129017e-01   5.82639595e-01   6.07824613e-01
   6.34102536e-01   6.61616185e-01   6.89023881e-01   7.18545860e-01
   7.48996590e-01   7.80901200e-01   8.16169672e-01   8.51205667e-01
   8.86229027e-01   9.26137296e-01   9.68073276e-01   1.01067491e+00
   1.05345392e+00   1.09802683e+00   1.14490884e+00   1.19344877e+00
   1.24620211e+00   1.30016756e+00   1.35483148e+00   1.41139071e+00
   1.47077519e+00   1.53288404e+00   1.59704974e+00   1.66185163e+00
   1.72853218e+00   1.79586209e+00   1.86507680e+00   1.93762065e+00
   2.01032658e+00   2.08278548e+00   2.15466422e+00   2.22809151e+00
   2.30280451e+00   2.37917043e+00   2.45756995e+00   2.53540635e+00
   2.61329528e+00   2.69430499e+00   2.77848932e+00   2.86566373e+00
   2.95549615e+00   3.04858400e+00   3.14202698e+00   3.23380139e+00
   3.32606734e+00   3.42041293e+00   3.51812294e+00   3.61774105e+00
   3.71881185e+00   3.81982608e+00   3.92574381e+00   4.03821617e+00
   4.15288999e+00   4.26922260e+00   4.38803809e+00   4.50809878e+00
   4.63360340e+00   4.76081084e+00   4.89030035e+00   5.02263443e+00
   5.15786703e+00   5.29911214e+00   5.44426077e+00   5.58668509e+00
   5.72947486e+00   5.87452662e+00   6.02457852e+00   6.17633350e+00
   6.33067829e+00   6.48896929e+00   6.64951683e+00   6.81264894e+00
   6.98174273e+00   7.15815596e+00   7.33811412e+00   7.52313231e+00
   7.70970658e+00   7.89976788e+00   8.09892762e+00   8.30105397e+00
   8.50615686e+00   8.71519115e+00   8.93134112e+00   9.14800783e+00
   9.36255903e+00   9.57468330e+00   9.78934217e+00   1.00096595e+01
   1.02362177e+01   1.04655937e+01   1.06937475e+01   1.09211166e+01
   1.11549757e+01   1.13894942e+01   1.16232421e+01   1.18612727e+01
   1.21057201e+01   1.23519728e+01   1.25972210e+01   1.28430661e+01
   1.30881240e+01   1.33286183e+01   1.35660359e+01   1.38028310e+01
   1.40379538e+01   1.42752770e+01   1.45133196e+01   1.47483519e+01
   1.49796869e+01   1.52101960e+01   1.54347308e+01   1.56548520e+01
   1.58723824e+01   1.60890708e+01   1.63015718e+01   1.65114804e+01
   1.67165710e+01   1.69171705e+01   1.71147535e+01   1.73052926e+01
   1.74863857e+01   1.76632190e+01   1.78288706e+01   1.79885818e+01
   1.81411566e+01   1.82901091e+01   1.84290109e+01   1.85585125e+01
   1.86760541e+01   1.87741115e+01   1.88688854e+01   1.89562341e+01
   1.90393284e+01   1.91129615e+01   1.91789200e+01   1.92393516e+01
   1.92915473e+01   1.93403258e+01   1.93771124e+01   1.94055135e+01
   1.94263759e+01   1.94389268e+01   1.94432211e+01   1.94440136e+01
   1.94424777e+01   1.94303703e+01   1.94198931e+01   1.94033203e+01
   1.93852837e+01   1.93599982e+01   1.93306572e+01   1.92956954e+01
   1.92488252e+01   1.92028544e+01   1.91379349e+01   1.90689938e+01
   1.89954197e+01   1.89215231e+01   1.88458265e+01   1.87619914e+01
   1.86808921e+01   1.85850855e+01   1.84783442e+01   1.83596965e+01
   1.82350480e+01   1.81043924e+01   1.79640168e+01   1.78256325e+01
   1.76739094e+01   1.75174652e+01   1.73556120e+01   1.71935615e+01
   1.70270291e+01   1.68539319e+01   1.66754662e+01   1.64979482e+01
   1.63123210e+01   1.61227274e+01   1.59328378e+01   1.57352468e+01
   1.55322882e+01   1.53261997e+01   1.51135613e+01   1.48976432e+01
   1.46814504e+01   1.44662095e+01   1.42415550e+01   1.40135203e+01
   1.37891044e+01   1.35666271e+01   1.33414228e+01   1.31191768e+01
   1.28998769e+01   1.26820790e+01   1.24614043e+01   1.22455594e+01
   1.20377220e+01   1.18295520e+01   1.16213277e+01   1.14139668e+01
   1.12100878e+01   1.10066308e+01   1.07929416e+01   1.05749366e+01
   1.03557728e+01   1.01344451e+01   9.91697619e+00   9.70216973e+00
   9.49260421e+00   9.28632287e+00   9.08382326e+00   8.88364460e+00
   8.68419941e+00   8.48078261e+00   8.27474155e+00   8.06878746e+00
   7.86076208e+00   7.65091180e+00   7.43945397e+00   7.23036655e+00
   7.02590483e+00   6.82495222e+00   6.63138985e+00   6.44590075e+00
   6.26731978e+00   6.09055777e+00   5.91603230e+00   5.74110295e+00
   5.55995992e+00   5.37583879e+00   5.18735201e+00   5.00153711e+00
   4.81554856e+00   4.62640912e+00   4.43473243e+00   4.24519958e+00
   4.05379089e+00   3.86708453e+00   3.68689680e+00   3.51467218e+00
   3.34860455e+00   3.18770450e+00   3.02737590e+00   2.87279085e+00
   2.72015652e+00   2.56749532e+00   2.41499295e+00   2.26390964e+00
   2.11520206e+00   1.96712315e+00   1.81842614e+00   1.67341462e+00
   1.53265224e+00   1.39690980e+00   1.26429518e+00   1.13751753e+00
   1.01515856e+00   9.01792599e-01   7.93406602e-01   6.91322646e-01
   5.96253172e-01   5.04984707e-01   4.20106447e-01   3.41719236e-01
   2.73761834e-01   2.10888007e-01   1.54498375e-01   1.06920511e-01
   6.82388128e-02   3.75765799e-02   1.56456700e-02   3.27427998e-03
   6.99416907e-05   5.44906813e-03   1.93810471e-02   4.22665358e-02
   7.44474092e-02   1.16810727e-01   1.68902992e-01   2.32143036e-01
   3.05528794e-01   3.87894047e-01   4.79249943e-01   5.78823384e-01
   6.88632226e-01   8.08693874e-01   9.42420240e-01   1.08748970e+00
   1.24228273e+00   1.40852882e+00   1.58458438e+00   1.76824428e+00
   1.96231061e+00   2.17046263e+00   2.39256904e+00   2.63042320e+00
   2.87694988e+00   3.13372320e+00   3.40401706e+00   3.68513927e+00
   3.97556592e+00   4.27691232e+00   4.58999127e+00   4.91352745e+00
   5.24677009e+00   5.58693234e+00   5.93533338e+00   6.28334250e+00
   6.64515487e+00   7.01262745e+00   7.38313308e+00   7.75558148e+00
   8.13806324e+00   8.55253205e+00   9.01449400e+00   9.49873538e+00
   1.00171420e+01   1.05501418e+01   1.10967372e+01   1.16650623e+01
   1.22707715e+01   1.29192169e+01   1.35922427e+01   1.42853545e+01
   1.50233377e+01   1.57961291e+01   1.65847378e+01   1.73967984e+01
   1.82593310e+01   1.91523431e+01   2.00824599e+01   2.10810313e+01
   2.21340642e+01   2.32724743e+01   2.44939737e+01   2.58131664e+01
   2.72058370e+01   2.86574391e+01   3.02088842e+01   3.18586480e+01
   3.35975284e+01   3.53796261e+01   3.71731347e+01   3.90162345e+01
   4.09411718e+01   4.29504987e+01   4.50661803e+01   4.72393035e+01
   4.95265428e+01   5.18542324e+01   5.42384107e+01   5.66654167e+01
   5.90786192e+01   6.14571730e+01   6.38603717e+01   6.63292119e+01
   6.88136565e+01   7.13273507e+01   7.39179766e+01   7.64678872e+01
   7.89404255e+01   8.14025805e+01   8.39093909e+01   8.63846086e+01
   8.89129725e+01   9.14308008e+01   9.38386297e+01   9.60799485e+01
   9.83086374e+01   1.00483778e+02   1.02672975e+02   1.04831551e+02
   1.06934812e+02   1.09033630e+02   1.11178966e+02   1.13249565e+02
   1.15215747e+02   1.17179904e+02   1.19132120e+02   1.21142529e+02
   1.23165267e+02   1.25115684e+02   1.26787303e+02   1.28320695e+02
   1.29809795e+02   1.31264470e+02   1.32676483e+02   1.34092217e+02
   1.35397984e+02   1.36488275e+02   1.37376043e+02   1.38283497e+02
   1.39218502e+02   1.40075494e+02   1.40782135e+02   1.41274802e+02
   1.41557817e+02   1.41730732e+02   1.41807438e+02   1.41846165e+02
   1.41826253e+02   1.41409969e+02   1.40632163e+02   1.39686242e+02
   1.38601270e+02   1.37519405e+02   1.36375810e+02   1.35088675e+02
   1.33743979e+02   1.32400400e+02   1.30871408e+02   1.29202948e+02
   1.27497672e+02   1.25631851e+02   1.23607628e+02   1.21484199e+02
   1.19270282e+02   1.16880094e+02   1.14415143e+02   1.11927822e+02
   1.09451416e+02   1.06936776e+02   1.04462790e+02   1.01994065e+02
   9.94500756e+01   9.69085791e+01   9.43470440e+01   9.18534715e+01
   8.93724325e+01   8.66310806e+01   8.37470927e+01   8.08686669e+01
   7.80126781e+01   7.51819956e+01   7.23770118e+01   6.96081475e+01
   6.71272598e+01   6.47952740e+01   6.24645246e+01   6.01045061e+01
   5.77807046e+01   5.55153704e+01   5.32598515e+01   5.12640781e+01
   4.93136051e+01   4.72680893e+01   4.52605138e+01   4.32590065e+01
   4.12660617e+01   3.93254927e+01   3.74151217e+01   3.55979444e+01
   3.37958444e+01   3.19932896e+01   3.01700594e+01   2.83526654e+01
   2.65779531e+01   2.50431395e+01   2.36265415e+01   2.22131969e+01
   2.07842074e+01   1.93359855e+01   1.78909342e+01   1.64611823e+01
   1.52880035e+01   1.40960825e+01   1.29291339e+01   1.17729921e+01
   1.06364719e+01   9.51153059e+00   8.41101043e+00   7.53968610e+00
   6.76685615e+00   5.98829973e+00   5.23157568e+00   4.50160478e+00
   3.80417369e+00   3.15385605e+00   2.59344204e+00   2.04569170e+00
   1.53487483e+00   1.08510240e+00   7.02840750e-01   3.95333844e-01]
SPM{F} inference field
   SPM.effect    :   Main A
   SPM.z         :  (1x1000) raw test stat field
   SPM.df        :  (1.937, 223.424)
   SPM.fwhm      :  189.08664
   SPM.resels    :  (1, 5.28329)
Inference:
   SPM.alpha     :  0.050
   SPM.zstar     :  5.75550
   SPM.h0reject  :  True
   SPM.p_set     :  <0.001
   SPM.p_cluster :  (0.031, 0.017, 0.003, 0.002)
