# Supplementary material for: Statistical Parametric Mapping Reveals Subtle Gender Differences in Angular Movements in Table Tennis Topspin Backhand
Source: Int J Environ Res Public Health. 2020 Sep 24;17(19):6996. doi: 10.3390/ijerph17196996 (PMC7578981; doi:10.3390/ijerph17196996)
Supplement: Supplementary file 1 [file ijerph-17-06996-s001.zip › Source data/Shoulder-Tot (deg)SPM M-K.txt]

[  2.04960627e+00   1.29572998e+00   6.91761151e-01   2.65068749e-01
   3.41595060e-02   2.49244887e-02   2.65012136e-01   7.93997416e-01
   1.68693321e+00   2.94940729e+00   4.62232430e+00   6.72895847e+00
   9.29852161e+00   1.23542063e+01   1.58154638e+01   1.93700183e+01
   2.33361561e+01   2.76797680e+01   3.24031790e+01   3.74360618e+01
   4.28092047e+01   4.82609256e+01   5.30832695e+01   5.77234209e+01
   6.23421755e+01   6.69764801e+01   7.15665285e+01   7.61945577e+01
   8.03883831e+01   8.41097467e+01   8.76220768e+01   9.09408026e+01
   9.41636953e+01   9.72527921e+01   1.00340362e+02   1.03036416e+02
   1.05458069e+02   1.07650354e+02   1.09632994e+02   1.11527879e+02
   1.13402236e+02   1.15066398e+02   1.16325920e+02   1.17359429e+02
   1.18317549e+02   1.19083445e+02   1.19795029e+02   1.20454279e+02
   1.21054692e+02   1.21398698e+02   1.21766390e+02   1.22102227e+02
   1.22525353e+02   1.22942054e+02   1.23319074e+02   1.23668177e+02
   1.23788403e+02   1.23834673e+02   1.24005285e+02   1.24243491e+02
   1.24299965e+02   1.24288628e+02   1.24208073e+02   1.24187425e+02
   1.24115623e+02   1.24025125e+02   1.23770011e+02   1.23397915e+02
   1.22987052e+02   1.22515298e+02   1.21877806e+02   1.20935491e+02
   1.19720750e+02   1.18371420e+02   1.16962772e+02   1.15504372e+02
   1.13925110e+02   1.12566963e+02   1.11362236e+02   1.10169110e+02
   1.08952787e+02   1.07693497e+02   1.06397506e+02   1.05183771e+02
   1.03936557e+02   1.02680856e+02   1.01433601e+02   1.00216737e+02
   9.90348484e+01   9.79063996e+01   9.68423250e+01   9.59470224e+01
   9.50415184e+01   9.41624271e+01   9.32690857e+01   9.25812783e+01
   9.19945697e+01   9.16110038e+01   9.15315854e+01   9.14971167e+01
   9.13616582e+01   9.12488641e+01   9.11271955e+01   9.10668186e+01
   9.11432016e+01   9.13497306e+01   9.15856960e+01   9.18913103e+01
   9.21898545e+01   9.25615070e+01   9.30893899e+01   9.38546484e+01
   9.47837173e+01   9.57422160e+01   9.68262224e+01   9.79807935e+01
   9.91461250e+01   1.00388007e+02   1.01772879e+02   1.03307075e+02
   1.04872805e+02   1.06444840e+02   1.07986425e+02   1.09484208e+02
   1.10920394e+02   1.12294825e+02   1.13731609e+02   1.15263912e+02
   1.16865810e+02   1.18455283e+02   1.20006598e+02   1.21509733e+02
   1.23055079e+02   1.24573096e+02   1.26088648e+02   1.27591943e+02
   1.29085443e+02   1.30597171e+02   1.32205752e+02   1.33731782e+02
   1.35302830e+02   1.36909875e+02   1.38575612e+02   1.40263031e+02
   1.41992046e+02   1.43767540e+02   1.45672194e+02   1.47540884e+02
   1.49384215e+02   1.51319827e+02   1.53280141e+02   1.55240684e+02
   1.57180047e+02   1.59248300e+02   1.61447010e+02   1.63643119e+02
   1.65756275e+02   1.67872688e+02   1.69939400e+02   1.71940147e+02
   1.73858885e+02   1.75713104e+02   1.77595587e+02   1.79499612e+02
   1.81383181e+02   1.83235746e+02   1.85001232e+02   1.86597918e+02
   1.88103249e+02   1.89539480e+02   1.90922086e+02   1.92386499e+02
   1.93877385e+02   1.95374498e+02   1.96836829e+02   1.98223983e+02
   1.99577387e+02   2.00943090e+02   2.02190973e+02   2.03370707e+02
   2.04437784e+02   2.05502946e+02   2.06551648e+02   2.07515895e+02
   2.08355413e+02   2.09083512e+02   2.09755103e+02   2.10328313e+02
   2.10856129e+02   2.11306909e+02   2.11699133e+02   2.12056279e+02
   2.12379126e+02   2.12701468e+02   2.12879537e+02   2.13010232e+02
   2.13120792e+02   2.13247688e+02   2.13320087e+02   2.13336292e+02
   2.13245952e+02   2.12868746e+02   2.12300270e+02   2.11641641e+02
   2.10935568e+02   2.10142602e+02   2.09306549e+02   2.08575515e+02
   2.07783326e+02   2.06946623e+02   2.06068844e+02   2.05184694e+02
   2.04250967e+02   2.03294507e+02   2.02326688e+02   2.01386228e+02
   2.00365871e+02   1.99321110e+02   1.98211576e+02   1.97128872e+02
   1.96060271e+02   1.94984043e+02   1.93955930e+02   1.92919145e+02
   1.91789643e+02   1.90588137e+02   1.89286359e+02   1.87863629e+02
   1.86375343e+02   1.84802859e+02   1.83251958e+02   1.81696417e+02
   1.80091498e+02   1.78473269e+02   1.76814709e+02   1.75170915e+02
   1.73554236e+02   1.71904082e+02   1.70206339e+02   1.68509631e+02
   1.66782364e+02   1.65024034e+02   1.63260655e+02   1.61492056e+02
   1.59821558e+02   1.58133420e+02   1.56360217e+02   1.54561787e+02
   1.52796838e+02   1.51095052e+02   1.49397657e+02   1.47566099e+02
   1.45680809e+02   1.43748232e+02   1.41785495e+02   1.39754372e+02
   1.37739304e+02   1.35780594e+02   1.33854609e+02   1.31978888e+02
   1.30122479e+02   1.28278100e+02   1.26424104e+02   1.24583964e+02
   1.22741359e+02   1.20908842e+02   1.19107576e+02   1.17278270e+02
   1.15432243e+02   1.13650937e+02   1.11892064e+02   1.10152645e+02
   1.08438787e+02   1.06720129e+02   1.05006232e+02   1.03285550e+02
   1.01564503e+02   9.99012439e+01   9.82823807e+01   9.67077748e+01
   9.52040655e+01   9.37335359e+01   9.22712187e+01   9.08333013e+01
   8.94659677e+01   8.81529493e+01   8.68258772e+01   8.54759581e+01
   8.41144476e+01   8.27790878e+01   8.14862486e+01   8.02395567e+01
   7.90107528e+01   7.78098126e+01   7.66498362e+01   7.55112782e+01
   7.44338315e+01   7.34201611e+01   7.24461567e+01   7.15109164e+01
   7.06233426e+01   6.97314157e+01   6.88530404e+01   6.79910068e+01
   6.71727381e+01   6.63884443e+01   6.56406091e+01   6.48878451e+01
   6.41610691e+01   6.34519199e+01   6.27634718e+01   6.21546714e+01
   6.15779269e+01   6.10264434e+01   6.05041697e+01   6.00020728e+01
   5.95468245e+01   5.91013568e+01   5.87125996e+01   5.83676645e+01
   5.80573214e+01   5.77691718e+01   5.74940093e+01   5.72635126e+01
   5.70397572e+01   5.68655417e+01   5.66977170e+01   5.65540817e+01
   5.64385759e+01   5.63287887e+01   5.62365975e+01   5.61751490e+01
   5.61320301e+01   5.60805431e+01   5.60462563e+01   5.60378275e+01
   5.60396822e+01   5.60595581e+01   5.60904518e+01   5.61448437e+01
   5.61859844e+01   5.62303948e+01   5.62901808e+01   5.63505389e+01
   5.64084239e+01   5.64756337e+01   5.65585552e+01   5.66441076e+01
   5.67410642e+01   5.68577756e+01   5.69782138e+01   5.71019842e+01
   5.72093380e+01   5.73164707e+01   5.74205246e+01   5.75440048e+01
   5.76837900e+01   5.78199570e+01   5.79469989e+01   5.80621402e+01
   5.81657765e+01   5.82656364e+01   5.83758226e+01   5.84855866e+01
   5.85984622e+01   5.87080562e+01   5.88255864e+01   5.89492225e+01
   5.90752903e+01   5.91924090e+01   5.93136663e+01   5.94349803e+01
   5.95435929e+01   5.96371223e+01   5.97315488e+01   5.98290905e+01
   5.99107598e+01   5.99982272e+01   6.00936694e+01   6.02006647e+01
   6.03104715e+01   6.04190582e+01   6.05242127e+01   6.06311882e+01
   6.07372271e+01   6.08361487e+01   6.09413236e+01   6.10446161e+01
   6.11377139e+01   6.12124486e+01   6.12884317e+01   6.13596511e+01
   6.14305386e+01   6.14889131e+01   6.15267606e+01   6.15435132e+01
   6.15395860e+01   6.15064303e+01   6.14843076e+01   6.14561274e+01
   6.14075057e+01   6.13243765e+01   6.12312073e+01   6.11281868e+01
   6.09959959e+01   6.08514258e+01   6.06845552e+01   6.04922134e+01
   6.02798820e+01   6.00493311e+01   5.98216580e+01   5.95752233e+01
   5.93132855e+01   5.90373142e+01   5.87457047e+01   5.84448484e+01
   5.81509556e+01   5.78509890e+01   5.75204970e+01   5.71796346e+01
   5.68331658e+01   5.64857642e+01   5.61202911e+01   5.57478421e+01
   5.53914129e+01   5.50350293e+01   5.46566990e+01   5.42791901e+01
   5.39084891e+01   5.35263171e+01   5.31416271e+01   5.27420057e+01
   5.23339278e+01   5.19189312e+01   5.15196198e+01   5.11319810e+01
   5.07427190e+01   5.03490109e+01   4.99412020e+01   4.95341780e+01
   4.91220022e+01   4.86866825e+01   4.82488823e+01   4.78090043e+01
   4.73689166e+01   4.69260010e+01   4.64693215e+01   4.60046224e+01
   4.55331635e+01   4.50572778e+01   4.45732410e+01   4.40839942e+01
   4.35855861e+01   4.30784646e+01   4.25693017e+01   4.20589433e+01
   4.15604153e+01   4.10730146e+01   4.05895626e+01   4.00993663e+01
   3.96139957e+01   3.91402061e+01   3.86605316e+01   3.81814283e+01
   3.77045195e+01   3.72331894e+01   3.67683254e+01   3.62749716e+01
   3.57852960e+01   3.52990949e+01   3.48206709e+01   3.43519679e+01
   3.38862061e+01   3.34363462e+01   3.30044151e+01   3.25785090e+01
   3.21590418e+01   3.17546035e+01   3.13537028e+01   3.09578713e+01
   3.05712656e+01   3.01902086e+01   2.98102076e+01   2.94248504e+01
   2.90439159e+01   2.86651792e+01   2.82874054e+01   2.79112792e+01
   2.75389113e+01   2.71707193e+01   2.68180739e+01   2.64831605e+01
   2.61581471e+01   2.58420664e+01   2.55286667e+01   2.52167197e+01
   2.49078004e+01   2.46119298e+01   2.43297826e+01   2.40479947e+01
   2.37672751e+01   2.35106818e+01   2.32665709e+01   2.30273206e+01
   2.27947297e+01   2.25712171e+01   2.23473748e+01   2.21331987e+01
   2.19325156e+01   2.17360570e+01   2.15385977e+01   2.13474655e+01
   2.11686719e+01   2.09892249e+01   2.08108687e+01   2.06503242e+01
   2.04951184e+01   2.03412863e+01   2.01953501e+01   2.00514832e+01
   1.99102867e+01   1.97732255e+01   1.96435605e+01   1.95158592e+01
   1.93839487e+01   1.92589261e+01   1.91401093e+01   1.90219210e+01
   1.89066559e+01   1.88020157e+01   1.86983158e+01   1.85935567e+01
   1.85038518e+01   1.84212101e+01   1.83422873e+01   1.82666638e+01
   1.81974359e+01   1.81303173e+01   1.80660868e+01   1.80051531e+01
   1.79452764e+01   1.78860325e+01   1.78318043e+01   1.77858572e+01
   1.77389744e+01   1.76945414e+01   1.76481761e+01   1.76041642e+01
   1.75638062e+01   1.75336873e+01   1.75104647e+01   1.74831076e+01
   1.74548444e+01   1.74340095e+01   1.74134616e+01   1.73952668e+01
   1.73752521e+01   1.73580393e+01   1.73378543e+01   1.73133123e+01
   1.72909891e+01   1.72713129e+01   1.72543684e+01   1.72427873e+01
   1.72331195e+01   1.72248585e+01   1.72212288e+01   1.72248057e+01
   1.72298851e+01   1.72345791e+01   1.72398396e+01   1.72432449e+01
   1.72435297e+01   1.72492192e+01   1.72603868e+01   1.72713797e+01
   1.72856816e+01   1.73055391e+01   1.73303339e+01   1.73502010e+01
   1.73691856e+01   1.73937336e+01   1.74182640e+01   1.74407833e+01
   1.74598134e+01   1.74767767e+01   1.74944773e+01   1.75169493e+01
   1.75475565e+01   1.75849519e+01   1.76252641e+01   1.76663757e+01
   1.77078657e+01   1.77575465e+01   1.78151089e+01   1.78707884e+01
   1.79265330e+01   1.79807477e+01   1.80403125e+01   1.80998900e+01
   1.81552784e+01   1.82074267e+01   1.82579736e+01   1.83046770e+01
   1.83566821e+01   1.84074447e+01   1.84549360e+01   1.85020902e+01
   1.85529770e+01   1.85997847e+01   1.86429703e+01   1.86898233e+01
   1.87404323e+01   1.87863568e+01   1.88225181e+01   1.88449916e+01
   1.88638645e+01   1.88759462e+01   1.88866149e+01   1.88950243e+01
   1.89007352e+01   1.89103938e+01   1.89197477e+01   1.89207406e+01
   1.89124793e+01   1.89050122e+01   1.88895764e+01   1.88701678e+01
   1.88483132e+01   1.88195236e+01   1.87863353e+01   1.87424936e+01
   1.86956977e+01   1.86408325e+01   1.85817326e+01   1.85160200e+01
   1.84411899e+01   1.83565105e+01   1.82669125e+01   1.81752446e+01
   1.80803762e+01   1.79884633e+01   1.78882872e+01   1.77841041e+01
   1.76737507e+01   1.75543814e+01   1.74315805e+01   1.73016823e+01
   1.71725205e+01   1.70364796e+01   1.68995715e+01   1.67582240e+01
   1.66176865e+01   1.64768946e+01   1.63322491e+01   1.61905806e+01
   1.60441626e+01   1.58993753e+01   1.57509386e+01   1.56007843e+01
   1.54499003e+01   1.52902302e+01   1.51351594e+01   1.49763380e+01
   1.48225019e+01   1.46668400e+01   1.45149825e+01   1.43627353e+01
   1.42072705e+01   1.40551574e+01   1.38899423e+01   1.37271742e+01
   1.35635765e+01   1.34003041e+01   1.32370068e+01   1.30734867e+01
   1.29132306e+01   1.27455748e+01   1.25840735e+01   1.24156451e+01
   1.22422256e+01   1.20666271e+01   1.18868313e+01   1.17106951e+01
   1.15294469e+01   1.13513597e+01   1.11738223e+01   1.10012387e+01
   1.08298469e+01   1.06568119e+01   1.04858608e+01   1.03184022e+01
   1.01526608e+01   9.98226093e+00   9.81350563e+00   9.64334529e+00
   9.46996278e+00   9.30047666e+00   9.12999316e+00   8.96359686e+00
   8.79521612e+00   8.62809951e+00   8.46882368e+00   8.31215027e+00
   8.16246648e+00   8.01895777e+00   7.87866789e+00   7.74119005e+00
   7.60626796e+00   7.46711524e+00   7.32911885e+00   7.19414522e+00
   7.06195890e+00   6.93261338e+00   6.80234822e+00   6.67256550e+00
   6.54847530e+00   6.42770551e+00   6.31605981e+00   6.20667066e+00
   6.09984052e+00   5.99097795e+00   5.88344916e+00   5.77849516e+00
   5.67675409e+00   5.57214141e+00   5.46541354e+00   5.35979726e+00
   5.25568562e+00   5.14842623e+00   5.03829898e+00   4.93051711e+00
   4.82400474e+00   4.72203783e+00   4.62328916e+00   4.52553565e+00
   4.43086402e+00   4.34241263e+00   4.25830454e+00   4.17313630e+00
   4.08840885e+00   4.00436057e+00   3.92161884e+00   3.83997828e+00
   3.75925871e+00   3.68171772e+00   3.60255606e+00   3.52266802e+00
   3.44467137e+00   3.37156407e+00   3.29837178e+00   3.22801705e+00
   3.16419477e+00   3.10155907e+00   3.03815255e+00   2.97302302e+00
   2.90906131e+00   2.84537323e+00   2.78099395e+00   2.71282484e+00
   2.64446725e+00   2.57576703e+00   2.50608212e+00   2.43457712e+00
   2.36017678e+00   2.28168241e+00   2.20383554e+00   2.12441905e+00
   2.04549910e+00   1.96655696e+00   1.88693211e+00   1.80666636e+00
   1.72003170e+00   1.63285565e+00   1.54791908e+00   1.46691842e+00
   1.38794718e+00   1.30444218e+00   1.21886906e+00   1.13505936e+00
   1.05143173e+00   9.67015703e-01   8.85684260e-01   8.07796554e-01
   7.33314152e-01   6.59667176e-01   5.86470029e-01   5.14887096e-01
   4.42829698e-01   3.74666994e-01   3.11331992e-01   2.50814944e-01
   1.95851734e-01   1.46349610e-01   1.03397207e-01   6.65638256e-02
   3.70912995e-02   1.60615094e-02   3.59718297e-03   3.63969234e-05
   5.28227431e-03   1.97688210e-02   4.51434338e-02   8.15317845e-02
   1.28002405e-01   1.85421799e-01   2.52639900e-01   3.30270285e-01
   4.19324369e-01   5.23757224e-01   6.42946280e-01   7.79139084e-01
   9.26659445e-01   1.08665282e+00   1.26318058e+00   1.45373290e+00
   1.66045148e+00   1.88165709e+00   2.11873966e+00   2.37228003e+00
   2.63896278e+00   2.92209463e+00   3.21904196e+00   3.52986340e+00
   3.86099940e+00   4.21329425e+00   4.57531113e+00   4.95159044e+00
   5.34520687e+00   5.77136679e+00   6.25137737e+00   6.76012811e+00
   7.30770127e+00   7.88454538e+00   8.48596489e+00   9.11420467e+00
   9.78267678e+00   1.05024789e+01   1.12509762e+01   1.20229863e+01
   1.28427707e+01   1.37001318e+01   1.45902695e+01   1.55025411e+01
   1.64603815e+01   1.74426799e+01   1.84701885e+01   1.95547316e+01
   2.06863679e+01   2.18915652e+01   2.31853505e+01   2.45681555e+01
   2.60176834e+01   2.75198440e+01   2.90960934e+01   3.07536844e+01
   3.24782802e+01   3.42285998e+01   3.59845182e+01   3.77790682e+01
   3.96395315e+01   4.15496887e+01   4.35360599e+01   4.55588414e+01
   4.76956185e+01   4.98682040e+01   5.20818359e+01   5.43138934e+01
   5.65129754e+01   5.86582416e+01   6.07977945e+01   6.29904468e+01
   6.51918778e+01   6.74082226e+01   6.96642535e+01   7.18498580e+01
   7.39388732e+01   7.59822949e+01   7.80454021e+01   8.00762662e+01
   8.21352665e+01   8.41530847e+01   8.60517413e+01   8.77804333e+01
   8.95235841e+01   9.12496010e+01   9.29697860e+01   9.46231567e+01
   9.62298596e+01   9.78103043e+01   9.94130705e+01   1.00930195e+02
   1.02289889e+02   1.03627662e+02   1.04933606e+02   1.06283242e+02
   1.07647771e+02   1.08930498e+02   1.09959321e+02   1.10845774e+02
   1.11713152e+02   1.12562289e+02   1.13347164e+02   1.14130734e+02
   1.14800492e+02   1.15276948e+02   1.15599004e+02   1.15972022e+02
   1.16404628e+02   1.16798470e+02   1.17071108e+02   1.17197361e+02
   1.17129646e+02   1.16998479e+02   1.16825368e+02   1.16643001e+02
   1.16439563e+02   1.15932595e+02   1.15149903e+02   1.14242447e+02
   1.13218311e+02   1.12248333e+02   1.11209957e+02   1.10076119e+02
   1.08938589e+02   1.07879095e+02   1.06689604e+02   1.05419682e+02
   1.04135027e+02   1.02712552e+02   1.01151220e+02   9.95727892e+01
   9.79720622e+01   9.62671107e+01   9.44933742e+01   9.26949324e+01
   9.08996361e+01   8.90646710e+01   8.72956470e+01   8.55691149e+01
   8.37994443e+01   8.20221163e+01   8.02275353e+01   7.85012582e+01
   7.67681017e+01   7.49349794e+01   7.30358174e+01   7.11241595e+01
   6.92136592e+01   6.72934533e+01   6.53644832e+01   6.34335744e+01
   6.17932009e+01   6.03031935e+01   5.87710385e+01   5.71705067e+01
   5.55739591e+01   5.40006192e+01   5.23937309e+01   5.09716575e+01
   4.95720774e+01   4.80854811e+01   4.66062302e+01   4.51021452e+01
   4.35669765e+01   4.20531301e+01   4.05919596e+01   3.92941667e+01
   3.80162627e+01   3.67052788e+01   3.53329744e+01   3.39275426e+01
   3.25294259e+01   3.14334490e+01   3.05231882e+01   2.95856559e+01
   2.85933363e+01   2.75426960e+01   2.64545279e+01   2.53359338e+01
   2.44830820e+01   2.35941869e+01   2.26953838e+01   2.17643317e+01
   2.08070620e+01   1.98090979e+01   1.87715334e+01   1.79072798e+01
   1.70971206e+01   1.62280838e+01   1.53397852e+01   1.44293650e+01
   1.35024174e+01   1.25810817e+01   1.16360530e+01   1.05635929e+01
   9.46272491e+00   8.38062648e+00   7.32626704e+00   6.30000748e+00]
SPM{F} inference field
   SPM.effect    :   Main A
   SPM.z         :  (1x1000) raw test stat field
   SPM.df        :  (1.730, 189.448)
   SPM.fwhm      :  196.99381
   SPM.resels    :  (1, 5.07123)
Inference:
   SPM.alpha     :  0.050
   SPM.zstar     :  6.10183
   SPM.h0reject  :  True
   SPM.p_set     :  <0.001
   SPM.p_cluster :  (<0.001, 0.003)
