# Supplementary material for: Statistical Parametric Mapping Reveals Subtle Gender Differences in Angular Movements in Table Tennis Topspin Backhand
Source: Int J Environ Res Public Health. 2020 Sep 24;17(19):6996. doi: 10.3390/ijerph17196996 (PMC7578981; doi:10.3390/ijerph17196996)
Supplement: Supplementary file 1 [file ijerph-17-06996-s001.zip › Source data/Wrist-Extens (deg)SPM M-K.txt]

[  2.78065383e+02   2.79023238e+02   2.79423286e+02   2.79405158e+02
   2.79308802e+02   2.78816067e+02   2.78069431e+02   2.77032138e+02
   2.74844645e+02   2.72809489e+02   2.70729251e+02   2.68547054e+02
   2.66244062e+02   2.63965304e+02   2.61554758e+02   2.59974118e+02
   2.58760214e+02   2.57468931e+02   2.56108310e+02   2.54726826e+02
   2.53310029e+02   2.52197086e+02   2.52475228e+02   2.52887770e+02
   2.53194723e+02   2.53400256e+02   2.53482761e+02   2.53445771e+02
   2.53698557e+02   2.54959745e+02   2.56300367e+02   2.57608536e+02
   2.58822719e+02   2.59865373e+02   2.60882790e+02   2.62428024e+02
   2.64355061e+02   2.66311326e+02   2.68457031e+02   2.70664797e+02
   2.72800548e+02   2.74957772e+02   2.77328768e+02   2.79735708e+02
   2.82185145e+02   2.84631281e+02   2.87083282e+02   2.89539376e+02
   2.91921136e+02   2.94254925e+02   2.96556026e+02   2.98906603e+02
   3.01176880e+02   3.03442304e+02   3.05592336e+02   3.07707918e+02
   3.09591852e+02   3.11259907e+02   3.12958596e+02   3.14634746e+02
   3.16328743e+02   3.18031728e+02   3.19698952e+02   3.20971055e+02
   3.22012809e+02   3.23083828e+02   3.24154687e+02   3.25187500e+02
   3.26209977e+02   3.27115370e+02   3.27951077e+02   3.28603291e+02
   3.29249580e+02   3.29857581e+02   3.30409052e+02   3.30852207e+02
   3.31200548e+02   3.31339040e+02   3.31308779e+02   3.31266623e+02
   3.31180364e+02   3.31071516e+02   3.30876006e+02   3.30611778e+02
   3.30321611e+02   3.29974206e+02   3.29561392e+02   3.29124111e+02
   3.28673238e+02   3.28170820e+02   3.27599607e+02   3.26874697e+02
   3.26129135e+02   3.25417306e+02   3.24697882e+02   3.23961579e+02
   3.23262866e+02   3.22605726e+02   3.21924519e+02   3.21226676e+02
   3.20584568e+02   3.19981636e+02   3.19382481e+02   3.18780381e+02
   3.18149630e+02   3.17467071e+02   3.16834588e+02   3.16241226e+02
   3.15633417e+02   3.15053742e+02   3.14511120e+02   3.13979652e+02
   3.13392743e+02   3.12819613e+02   3.12243752e+02   3.11658347e+02
   3.11049494e+02   3.10458485e+02   3.09807948e+02   3.09147431e+02
   3.08444158e+02   3.07737532e+02   3.07030909e+02   3.06305419e+02
   3.05556418e+02   3.04887020e+02   3.04260908e+02   3.03637439e+02
   3.02949696e+02   3.02238771e+02   3.01487039e+02   3.00665400e+02
   2.99828847e+02   2.99003122e+02   2.98171769e+02   2.97318766e+02
   2.96394039e+02   2.95419325e+02   2.94427708e+02   2.93457722e+02
   2.92486217e+02   2.91478987e+02   2.90453952e+02   2.89384272e+02
   2.88272346e+02   2.87156163e+02   2.86035405e+02   2.84910700e+02
   2.83740202e+02   2.82533774e+02   2.81304605e+02   2.80072502e+02
   2.78804247e+02   2.77451792e+02   2.76094944e+02   2.74661604e+02
   2.73186127e+02   2.71679443e+02   2.70182864e+02   2.68767814e+02
   2.67422022e+02   2.66120520e+02   2.64745201e+02   2.63353154e+02
   2.62024430e+02   2.60801081e+02   2.59631355e+02   2.58426325e+02
   2.57203300e+02   2.55935142e+02   2.54704949e+02   2.53496331e+02
   2.52335460e+02   2.51208565e+02   2.50050905e+02   2.48927254e+02
   2.47824104e+02   2.46689225e+02   2.45577523e+02   2.44480500e+02
   2.43403961e+02   2.42344602e+02   2.41287813e+02   2.40240490e+02
   2.39197042e+02   2.38163537e+02   2.37199815e+02   2.36245267e+02
   2.35248647e+02   2.34239247e+02   2.33276043e+02   2.32315079e+02
   2.31349495e+02   2.30330289e+02   2.29275758e+02   2.28224629e+02
   2.27205268e+02   2.26258586e+02   2.25296681e+02   2.24322280e+02
   2.23367128e+02   2.22459498e+02   2.21568808e+02   2.20711342e+02
   2.19862427e+02   2.19033703e+02   2.18203124e+02   2.17348044e+02
   2.16489476e+02   2.15613243e+02   2.14690953e+02   2.13810499e+02
   2.12910965e+02   2.12001592e+02   2.11104330e+02   2.10186679e+02
   2.09282708e+02   2.08399836e+02   2.07551542e+02   2.06722815e+02
   2.05868897e+02   2.04994044e+02   2.04131113e+02   2.03300589e+02
   2.02456305e+02   2.01650266e+02   2.00866561e+02   2.00081472e+02
   1.99312871e+02   1.98578795e+02   1.97887102e+02   1.97216691e+02
   1.96555395e+02   1.95884399e+02   1.95266160e+02   1.94636611e+02
   1.94045858e+02   1.93519210e+02   1.93001009e+02   1.92500424e+02
   1.91968871e+02   1.91399319e+02   1.90802682e+02   1.90166525e+02
   1.89461403e+02   1.88692421e+02   1.87921817e+02   1.87146062e+02
   1.86372527e+02   1.85700955e+02   1.85101667e+02   1.84618583e+02
   1.84164652e+02   1.83669056e+02   1.83199950e+02   1.82800881e+02
   1.82505334e+02   1.82234833e+02   1.82019035e+02   1.81789034e+02
   1.81537394e+02   1.81274172e+02   1.81039699e+02   1.80813533e+02
   1.80563277e+02   1.80381732e+02   1.80186659e+02   1.79987605e+02
   1.79785608e+02   1.79605662e+02   1.79437828e+02   1.79243986e+02
   1.79073264e+02   1.78918298e+02   1.78761945e+02   1.78614659e+02
   1.78451762e+02   1.78258741e+02   1.78096409e+02   1.78091003e+02
   1.78126530e+02   1.78214640e+02   1.78318669e+02   1.78397286e+02
   1.78479964e+02   1.78545859e+02   1.78570063e+02   1.78597438e+02
   1.78678135e+02   1.78781399e+02   1.78954463e+02   1.79182682e+02
   1.79434655e+02   1.79703748e+02   1.79976433e+02   1.80327487e+02
   1.80785289e+02   1.81235674e+02   1.81704204e+02   1.82141257e+02
   1.82558107e+02   1.82970122e+02   1.83405756e+02   1.83878757e+02
   1.84335956e+02   1.84740219e+02   1.85111494e+02   1.85507589e+02
   1.85973486e+02   1.86490808e+02   1.87034844e+02   1.87542109e+02
   1.88035425e+02   1.88520784e+02   1.89024543e+02   1.89606036e+02
   1.90256141e+02   1.90886347e+02   1.91493525e+02   1.92134046e+02
   1.92770629e+02   1.93341225e+02   1.93866170e+02   1.94314765e+02
   1.94714543e+02   1.95179189e+02   1.95684482e+02   1.96208250e+02
   1.96798467e+02   1.97418573e+02   1.98046038e+02   1.98639523e+02
   1.99146176e+02   1.99700718e+02   2.00385058e+02   2.01175942e+02
   2.01958621e+02   2.02692256e+02   2.03442529e+02   2.04220705e+02
   2.04981111e+02   2.05755947e+02   2.06523260e+02   2.07291272e+02
   2.08095035e+02   2.08905755e+02   2.09661472e+02   2.10440131e+02
   2.11299467e+02   2.12177512e+02   2.13036464e+02   2.13928517e+02
   2.14856522e+02   2.15808846e+02   2.16747768e+02   2.17598821e+02
   2.18440709e+02   2.19280889e+02   2.20153685e+02   2.21083804e+02
   2.22007093e+02   2.22910975e+02   2.23858356e+02   2.24834877e+02
   2.25811992e+02   2.26755138e+02   2.27603021e+02   2.28475061e+02
   2.29407871e+02   2.30341647e+02   2.31214950e+02   2.32171444e+02
   2.33156482e+02   2.34093311e+02   2.34978542e+02   2.35776687e+02
   2.36544156e+02   2.37349797e+02   2.38147234e+02   2.38928565e+02
   2.39662108e+02   2.40437364e+02   2.41219121e+02   2.41950366e+02
   2.42681821e+02   2.43432786e+02   2.44183763e+02   2.44971050e+02
   2.45793761e+02   2.46637840e+02   2.47487252e+02   2.48291169e+02
   2.49056550e+02   2.49804619e+02   2.50475610e+02   2.51105230e+02
   2.51694034e+02   2.52264242e+02   2.52807800e+02   2.53314196e+02
   2.53809578e+02   2.54230918e+02   2.54646274e+02   2.55024580e+02
   2.55358605e+02   2.55689779e+02   2.56015602e+02   2.56314462e+02
   2.56516758e+02   2.56572624e+02   2.56582831e+02   2.56511074e+02
   2.56404585e+02   2.56363624e+02   2.56232869e+02   2.56074865e+02
   2.55876844e+02   2.55624511e+02   2.55400515e+02   2.55130925e+02
   2.54781178e+02   2.54538960e+02   2.54315174e+02   2.54101978e+02
   2.53872836e+02   2.53589594e+02   2.53289176e+02   2.52989868e+02
   2.52533979e+02   2.52079278e+02   2.51610119e+02   2.51087625e+02
   2.50547513e+02   2.49995570e+02   2.49432145e+02   2.48848800e+02
   2.48274521e+02   2.47714655e+02   2.47139584e+02   2.46545822e+02
   2.45937852e+02   2.45339403e+02   2.44791425e+02   2.44244931e+02
   2.43704699e+02   2.43169359e+02   2.42615788e+02   2.42062054e+02
   2.41489630e+02   2.40879860e+02   2.40248182e+02   2.39606823e+02
   2.38955687e+02   2.38318539e+02   2.37730475e+02   2.37139351e+02
   2.36607249e+02   2.36112641e+02   2.35620650e+02   2.35158085e+02
   2.34717092e+02   2.34288637e+02   2.33831225e+02   2.33366819e+02
   2.32897602e+02   2.32430432e+02   2.31968974e+02   2.31587263e+02
   2.31207651e+02   2.30854866e+02   2.30457529e+02   2.30042609e+02
   2.29632845e+02   2.29171518e+02   2.28629467e+02   2.28084260e+02
   2.27551202e+02   2.27034613e+02   2.26501840e+02   2.25927926e+02
   2.25327872e+02   2.24699315e+02   2.24056717e+02   2.23398496e+02
   2.22635701e+02   2.21847657e+02   2.21057610e+02   2.20246042e+02
   2.19413191e+02   2.18580614e+02   2.17796810e+02   2.17032724e+02
   2.16274069e+02   2.15515772e+02   2.14731143e+02   2.13922067e+02
   2.13108544e+02   2.12261855e+02   2.11380904e+02   2.10503851e+02
   2.09621449e+02   2.08720523e+02   2.07806249e+02   2.06871438e+02
   2.05948194e+02   2.05019951e+02   2.04089754e+02   2.03152366e+02
   2.02216395e+02   2.01275614e+02   2.00339059e+02   1.99399334e+02
   1.98454153e+02   1.97504003e+02   1.96552685e+02   1.95630363e+02
   1.94696599e+02   1.93776533e+02   1.92893294e+02   1.92012995e+02
   1.91126791e+02   1.90231775e+02   1.89308988e+02   1.88390142e+02
   1.87476831e+02   1.86531398e+02   1.85567550e+02   1.84604252e+02
   1.83657157e+02   1.82714299e+02   1.81762311e+02   1.80794524e+02
   1.79810272e+02   1.78806566e+02   1.77797040e+02   1.76747239e+02
   1.75638913e+02   1.74511760e+02   1.73360044e+02   1.72162480e+02
   1.70937628e+02   1.69720405e+02   1.68493679e+02   1.67272274e+02
   1.66048550e+02   1.64804877e+02   1.63554664e+02   1.62306379e+02
   1.61048540e+02   1.59788031e+02   1.58530687e+02   1.57254276e+02
   1.55959321e+02   1.54665582e+02   1.53371368e+02   1.52058163e+02
   1.50733930e+02   1.49429523e+02   1.48141772e+02   1.46847605e+02
   1.45543359e+02   1.44235131e+02   1.42911436e+02   1.41583504e+02
   1.40213434e+02   1.38817135e+02   1.37428907e+02   1.36039750e+02
   1.34677711e+02   1.33335403e+02   1.32049805e+02   1.30741084e+02
   1.29435335e+02   1.28124198e+02   1.26832803e+02   1.25527914e+02
   1.24219244e+02   1.22911411e+02   1.21638891e+02   1.20383032e+02
   1.19148062e+02   1.17920896e+02   1.16683108e+02   1.15449472e+02
   1.14206626e+02   1.12950727e+02   1.11677705e+02   1.10409694e+02
   1.09158694e+02   1.07932285e+02   1.06697204e+02   1.05487440e+02
   1.04301706e+02   1.03130075e+02   1.01944670e+02   1.00756972e+02
   9.95667440e+01   9.83847212e+01   9.72265561e+01   9.60938949e+01
   9.49637082e+01   9.38274679e+01   9.26757247e+01   9.15449674e+01
   9.04193916e+01   8.92994160e+01   8.81777226e+01   8.70724091e+01
   8.60084149e+01   8.49613908e+01   8.39489680e+01   8.29566845e+01
   8.19789913e+01   8.10051016e+01   8.00336731e+01   7.90860360e+01
   7.81474984e+01   7.72233638e+01   7.63307227e+01   7.54811645e+01
   7.46616273e+01   7.38428314e+01   7.30346018e+01   7.22180336e+01
   7.14190664e+01   7.06447302e+01   6.98938403e+01   6.91654110e+01
   6.84420887e+01   6.77369451e+01   6.70521400e+01   6.64110576e+01
   6.57958965e+01   6.51785330e+01   6.45846670e+01   6.40067086e+01
   6.34366649e+01   6.28773542e+01   6.23448747e+01   6.18161995e+01
   6.13000906e+01   6.07746366e+01   6.02327203e+01   5.96954307e+01
   5.91598880e+01   5.86201688e+01   5.80965574e+01   5.75812847e+01
   5.70838598e+01   5.66111353e+01   5.61218950e+01   5.56302118e+01
   5.51475329e+01   5.46705392e+01   5.42050962e+01   5.37413986e+01
   5.32800739e+01   5.28349864e+01   5.24036116e+01   5.19767531e+01
   5.15511696e+01   5.11648912e+01   5.07943980e+01   5.04275108e+01
   5.00557489e+01   4.96718751e+01   4.92990014e+01   4.89168510e+01
   4.85005494e+01   4.80817370e+01   4.76802365e+01   4.72794756e+01
   4.68829913e+01   4.64844772e+01   4.60989250e+01   4.57456121e+01
   4.53941672e+01   4.50412277e+01   4.46962643e+01   4.43670903e+01
   4.40515628e+01   4.37460970e+01   4.34537422e+01   4.31519188e+01
   4.28676052e+01   4.25802536e+01   4.22746762e+01   4.19638792e+01
   4.16773799e+01   4.14291562e+01   4.11864602e+01   4.09419520e+01
   4.06985481e+01   4.05030895e+01   4.03172252e+01   4.01447379e+01
   4.00037418e+01   3.98558236e+01   3.97041972e+01   3.95395346e+01
   3.93931147e+01   3.92519939e+01   3.91256479e+01   3.90303283e+01
   3.89469231e+01   3.88671020e+01   3.87974210e+01   3.87536278e+01
   3.87154897e+01   3.87090154e+01   3.87405033e+01   3.87634112e+01
   3.87865160e+01   3.87947760e+01   3.87976375e+01   3.88228251e+01
   3.88587176e+01   3.88910306e+01   3.89183280e+01   3.89438426e+01
   3.89737345e+01   3.90170858e+01   3.90803229e+01   3.91472008e+01
   3.92364861e+01   3.93456659e+01   3.94374168e+01   3.95274827e+01
   3.96411540e+01   3.97792376e+01   3.99408665e+01   4.01130709e+01
   4.02754638e+01   4.04562893e+01   4.06691353e+01   4.08815743e+01
   4.10814554e+01   4.13049702e+01   4.15355851e+01   4.17629284e+01
   4.19760208e+01   4.21869339e+01   4.23877913e+01   4.26078825e+01
   4.28773228e+01   4.31969585e+01   4.35647964e+01   4.39643488e+01
   4.43803157e+01   4.48275833e+01   4.52863711e+01   4.57758886e+01
   4.62628509e+01   4.67497881e+01   4.72340214e+01   4.77239895e+01
   4.82128170e+01   4.87096564e+01   4.92457277e+01   4.97879187e+01
   5.03184818e+01   5.08560950e+01   5.13959226e+01   5.18935783e+01
   5.24184486e+01   5.29428353e+01   5.34503093e+01   5.39818656e+01
   5.45478726e+01   5.51274992e+01   5.57757580e+01   5.64167944e+01
   5.70564524e+01   5.77037766e+01   5.84389622e+01   5.91751586e+01
   5.98836842e+01   6.05211051e+01   6.11140299e+01   6.17890672e+01
   6.24399523e+01   6.30380464e+01   6.35723233e+01   6.40980074e+01
   6.46390819e+01   6.52073188e+01   6.57386476e+01   6.62288230e+01
   6.67365742e+01   6.72231346e+01   6.76973230e+01   6.81499253e+01
   6.85603112e+01   6.89756959e+01   6.93838681e+01   6.98122037e+01
   7.02391235e+01   7.06596755e+01   7.11041408e+01   7.15020359e+01
   7.18526405e+01   7.21426541e+01   7.23572379e+01   7.25463729e+01
   7.26818065e+01   7.28094491e+01   7.29987073e+01   7.31072874e+01
   7.31256734e+01   7.30928713e+01   7.30313300e+01   7.29339285e+01
   7.27648501e+01   7.25264212e+01   7.22540047e+01   7.19393056e+01
   7.15991421e+01   7.12382883e+01   7.09623293e+01   7.06484093e+01
   7.03106083e+01   6.99012700e+01   6.93898648e+01   6.88449684e+01
   6.82245855e+01   6.74215982e+01   6.65178067e+01   6.55341209e+01
   6.44859155e+01   6.34334645e+01   6.23222868e+01   6.11736439e+01
   5.99656923e+01   5.87352864e+01   5.75013945e+01   5.62613776e+01
   5.49490155e+01   5.35659336e+01   5.21125100e+01   5.06613172e+01
   4.92293288e+01   4.77877274e+01   4.64192730e+01   4.50467714e+01
   4.36086409e+01   4.22161027e+01   4.08332866e+01   3.94560151e+01
   3.80827538e+01   3.67874302e+01   3.55141419e+01   3.41525479e+01
   3.26471033e+01   3.11457341e+01   2.97105859e+01   2.83922030e+01
   2.70863921e+01   2.57116760e+01   2.42953647e+01   2.28894823e+01
   2.14432020e+01   1.99669398e+01   1.84113088e+01   1.68804432e+01
   1.53313631e+01   1.38045474e+01   1.22959682e+01   1.08511708e+01
   9.42885566e+00   8.01032107e+00   6.60487501e+00   5.30130102e+00
   4.13113629e+00   3.10427341e+00   2.18569878e+00   1.38477450e+00
   7.23968865e-01   2.65780335e-01   3.00746203e-02   2.63396966e-02
   2.45434103e-01   6.93208757e-01   1.36904530e+00   2.28279100e+00
   3.41915577e+00   4.65082595e+00   5.93618807e+00   7.29125319e+00
   8.67881807e+00   1.00084625e+01   1.12003542e+01   1.21580951e+01
   1.29094735e+01   1.34209694e+01   1.38350633e+01   1.39915524e+01
   1.38320217e+01   1.32959688e+01   1.23321229e+01   1.10602403e+01
   9.56865531e+00   8.06746701e+00   6.51184939e+00   4.94628690e+00
   3.40534145e+00   2.02186287e+00   9.54262563e-01   2.56740189e-01
   8.17474163e-04   2.09564753e-01   9.25233163e-01   2.22772716e+00
   4.20277424e+00   6.78644114e+00   9.89345885e+00   1.35581405e+01
   1.79325911e+01   2.30055284e+01   2.87912884e+01   3.51866251e+01
   4.21610810e+01   4.97256448e+01   5.77211594e+01   6.60851546e+01
   7.52785033e+01   8.51627011e+01   9.55432834e+01   1.06522601e+02
   1.18166469e+02   1.29951087e+02   1.41481108e+02   1.53091465e+02
   1.64234967e+02   1.75197146e+02   1.85883045e+02   1.96088138e+02
   2.05556280e+02   2.13980325e+02   2.20744494e+02   2.25029444e+02
   2.28021403e+02   2.30113060e+02   2.31268330e+02   2.32360988e+02
   2.32301870e+02   2.30555940e+02   2.27569415e+02   2.23090135e+02
   2.18162848e+02   2.13684105e+02   2.09377861e+02   2.04886661e+02
   2.00910702e+02   1.97868318e+02   1.95061493e+02   1.92432793e+02
   1.89377480e+02   1.86092845e+02   1.83561635e+02   1.81364268e+02
   1.80106236e+02   1.79200589e+02   1.78090520e+02   1.76676293e+02
   1.75202196e+02   1.73524370e+02   1.72264852e+02   1.72368247e+02
   1.72827461e+02   1.73153323e+02   1.73426311e+02   1.73363788e+02
   1.73313930e+02   1.74190784e+02   1.76000209e+02   1.77738715e+02
   1.78953956e+02   1.80189287e+02   1.81313372e+02   1.82616038e+02
   1.85502398e+02   1.89513994e+02   1.93158508e+02   1.96208524e+02
   1.98985182e+02   2.01627787e+02   2.04121646e+02   2.07924083e+02
   2.12468215e+02   2.16876361e+02   2.20945521e+02   2.24416163e+02
   2.27607727e+02   2.30979060e+02   2.36697074e+02   2.41878512e+02
   2.46699582e+02   2.51486448e+02   2.55902268e+02   2.59808997e+02]
SPM{F} inference field
   SPM.effect    :   Main A
   SPM.z         :  (1x1000) raw test stat field
   SPM.df        :  (1.758, 193.846)
   SPM.fwhm      :  144.37219
   SPM.resels    :  (1, 6.91962)
Inference:
   SPM.alpha     :  0.050
   SPM.zstar     :  6.41706
   SPM.h0reject  :  True
   SPM.p_set     :  <0.001
   SPM.p_cluster :  (<0.001, 0.048, 0.012)
