# Supplementary material for: Statistical Parametric Mapping Reveals Subtle Gender Differences in Angular Movements in Table Tennis Topspin Backhand
Source: Int J Environ Res Public Health. 2020 Sep 24;17(19):6996. doi: 10.3390/ijerph17196996 (PMC7578981; doi:10.3390/ijerph17196996)
Supplement: Supplementary file 1 [file ijerph-17-06996-s001.zip › Source data/Wrist-Radial (deg)SPM M-K.txt]

[  1.67432256e+02   1.69777328e+02   1.72362904e+02   1.74680875e+02
   1.76519556e+02   1.78010017e+02   1.78942550e+02   1.79587524e+02
   1.80904383e+02   1.81500358e+02   1.81484137e+02   1.81006714e+02
   1.80166931e+02   1.79107433e+02   1.77896428e+02   1.77547420e+02
   1.76898666e+02   1.75951091e+02   1.74951676e+02   1.73636478e+02
   1.72241851e+02   1.71128636e+02   1.70258149e+02   1.69400867e+02
   1.68366352e+02   1.67399811e+02   1.66699465e+02   1.65863548e+02
   1.64952378e+02   1.63995352e+02   1.62956844e+02   1.61925117e+02
   1.61017336e+02   1.60036354e+02   1.58996954e+02   1.57709332e+02
   1.56073564e+02   1.54601449e+02   1.52943453e+02   1.51292465e+02
   1.49506857e+02   1.47577670e+02   1.45560805e+02   1.43474035e+02
   1.41459702e+02   1.39442780e+02   1.37584917e+02   1.35691786e+02
   1.33647663e+02   1.31322854e+02   1.29035590e+02   1.26843603e+02
   1.24488662e+02   1.22115955e+02   1.19692322e+02   1.17224944e+02
   1.14836875e+02   1.12777032e+02   1.10815595e+02   1.09365132e+02
   1.08003825e+02   1.06612105e+02   1.05270623e+02   1.04232332e+02
   1.03503662e+02   1.02909396e+02   1.02600787e+02   1.02379174e+02
   1.02224468e+02   1.02175446e+02   1.02438347e+02   1.02837043e+02
   1.03283433e+02   1.03745883e+02   1.04246552e+02   1.04771119e+02
   1.05410007e+02   1.06124302e+02   1.06832791e+02   1.07517434e+02
   1.08184013e+02   1.08954991e+02   1.09763233e+02   1.10468980e+02
   1.11157499e+02   1.11880658e+02   1.12659609e+02   1.13407035e+02
   1.14156401e+02   1.14851939e+02   1.15560295e+02   1.16275520e+02
   1.16891617e+02   1.17405219e+02   1.17915533e+02   1.18454154e+02
   1.18911797e+02   1.19351715e+02   1.19723204e+02   1.20051288e+02
   1.20403601e+02   1.20798874e+02   1.21179402e+02   1.21575058e+02
   1.21927300e+02   1.22245248e+02   1.22533676e+02   1.22802238e+02
   1.23082615e+02   1.23376804e+02   1.23611854e+02   1.23803367e+02
   1.23862386e+02   1.23850827e+02   1.23760425e+02   1.23667667e+02
   1.23544028e+02   1.23383776e+02   1.23203079e+02   1.22964808e+02
   1.22697273e+02   1.22412476e+02   1.22140903e+02   1.21825701e+02
   1.21436859e+02   1.21069382e+02   1.20772158e+02   1.20487279e+02
   1.20210973e+02   1.19913412e+02   1.19586685e+02   1.19241604e+02
   1.18861441e+02   1.18492310e+02   1.18134133e+02   1.17741025e+02
   1.17324591e+02   1.16914693e+02   1.16503216e+02   1.16064253e+02
   1.15686466e+02   1.15414960e+02   1.15176759e+02   1.15010839e+02
   1.14886772e+02   1.14856646e+02   1.14842976e+02   1.14903516e+02
   1.14990867e+02   1.15044645e+02   1.15096666e+02   1.15157056e+02
   1.15159304e+02   1.15174874e+02   1.15229910e+02   1.15251046e+02
   1.15252984e+02   1.15261254e+02   1.15329399e+02   1.15455127e+02
   1.15590348e+02   1.15701854e+02   1.15851987e+02   1.16009158e+02
   1.16187782e+02   1.16371991e+02   1.16539425e+02   1.16688548e+02
   1.16831341e+02   1.16958831e+02   1.17080329e+02   1.17263499e+02
   1.17457043e+02   1.17676201e+02   1.17878860e+02   1.18134826e+02
   1.18416109e+02   1.18688432e+02   1.18965672e+02   1.19239731e+02
   1.19559661e+02   1.19861092e+02   1.20152701e+02   1.20518178e+02
   1.20896308e+02   1.21285773e+02   1.21658750e+02   1.22004956e+02
   1.22325524e+02   1.22656955e+02   1.22988233e+02   1.23322077e+02
   1.23659280e+02   1.24010209e+02   1.24394272e+02   1.24734945e+02
   1.25072173e+02   1.25406024e+02   1.25718904e+02   1.26009231e+02
   1.26279592e+02   1.26512272e+02   1.26737537e+02   1.26956867e+02
   1.27199482e+02   1.27418910e+02   1.27657907e+02   1.27913072e+02
   1.28171358e+02   1.28464119e+02   1.28753501e+02   1.29042548e+02
   1.29274922e+02   1.29493725e+02   1.29692086e+02   1.29863152e+02
   1.30081479e+02   1.30353515e+02   1.30628752e+02   1.30909617e+02
   1.31172053e+02   1.31425417e+02   1.31671168e+02   1.31886867e+02
   1.32110794e+02   1.32354052e+02   1.32616200e+02   1.32928369e+02
   1.33215463e+02   1.33512737e+02   1.33841944e+02   1.34181455e+02
   1.34509113e+02   1.34852244e+02   1.35189706e+02   1.35514872e+02
   1.35831067e+02   1.36172765e+02   1.36557252e+02   1.36956603e+02
   1.37391145e+02   1.37851081e+02   1.38318420e+02   1.38771736e+02
   1.39167720e+02   1.39549313e+02   1.39873693e+02   1.40139199e+02
   1.40375166e+02   1.40642375e+02   1.40921499e+02   1.41211533e+02
   1.41375008e+02   1.41496387e+02   1.41591467e+02   1.41668287e+02
   1.41681201e+02   1.41666464e+02   1.41704050e+02   1.41730662e+02
   1.41822569e+02   1.41909171e+02   1.41967402e+02   1.41992997e+02
   1.41989560e+02   1.41973100e+02   1.41905255e+02   1.41848515e+02
   1.41779431e+02   1.41719958e+02   1.41725843e+02   1.41692042e+02
   1.41631445e+02   1.41513447e+02   1.41374718e+02   1.41230899e+02
   1.41054119e+02   1.40837326e+02   1.40570258e+02   1.40188870e+02
   1.39752639e+02   1.39302921e+02   1.38864382e+02   1.38435649e+02
   1.37986201e+02   1.37535393e+02   1.37151756e+02   1.36829547e+02
   1.36494544e+02   1.36176741e+02   1.35824146e+02   1.35483579e+02
   1.35117761e+02   1.34767081e+02   1.34493336e+02   1.34297435e+02
   1.34111799e+02   1.33933402e+02   1.33730902e+02   1.33503681e+02
   1.33263694e+02   1.32965351e+02   1.32638690e+02   1.32332335e+02
   1.32034069e+02   1.31784685e+02   1.31558701e+02   1.31331613e+02
   1.31109788e+02   1.30952638e+02   1.30826568e+02   1.30730506e+02
   1.30651239e+02   1.30595224e+02   1.30526860e+02   1.30513316e+02
   1.30515182e+02   1.30519014e+02   1.30530496e+02   1.30540116e+02
   1.30530045e+02   1.30476965e+02   1.30425339e+02   1.30340589e+02
   1.30209353e+02   1.30098190e+02   1.30023626e+02   1.29993169e+02
   1.29947318e+02   1.29858604e+02   1.29747879e+02   1.29635328e+02
   1.29494418e+02   1.29368251e+02   1.29267164e+02   1.29175280e+02
   1.29068279e+02   1.28958927e+02   1.28846017e+02   1.28670264e+02
   1.28480437e+02   1.28320478e+02   1.28178089e+02   1.28038337e+02
   1.27906456e+02   1.27786900e+02   1.27633866e+02   1.27475510e+02
   1.27311885e+02   1.27140589e+02   1.26968357e+02   1.26843771e+02
   1.26742640e+02   1.26653862e+02   1.26539421e+02   1.26432801e+02
   1.26328760e+02   1.26173767e+02   1.25971361e+02   1.25726077e+02
   1.25488787e+02   1.25237924e+02   1.24972946e+02   1.24706986e+02
   1.24518892e+02   1.24356658e+02   1.24266813e+02   1.24201090e+02
   1.24120293e+02   1.23995506e+02   1.23879949e+02   1.23745215e+02
   1.23614219e+02   1.23472693e+02   1.23342158e+02   1.23244918e+02
   1.23196111e+02   1.23190320e+02   1.23176104e+02   1.23144559e+02
   1.23159335e+02   1.23253123e+02   1.23367984e+02   1.23473978e+02
   1.23580962e+02   1.23746911e+02   1.23852061e+02   1.23922505e+02
   1.24018155e+02   1.24121092e+02   1.24245773e+02   1.24347460e+02
   1.24443921e+02   1.24569042e+02   1.24684319e+02   1.24770610e+02
   1.24838455e+02   1.24904915e+02   1.24969310e+02   1.25028950e+02
   1.25100731e+02   1.25132333e+02   1.25166898e+02   1.25210169e+02
   1.25245895e+02   1.25268331e+02   1.25259389e+02   1.25231112e+02
   1.25215476e+02   1.25179315e+02   1.25131928e+02   1.25093732e+02
   1.25009440e+02   1.24849945e+02   1.24696858e+02   1.24522792e+02
   1.24308742e+02   1.24083953e+02   1.23832750e+02   1.23714137e+02
   1.23624507e+02   1.23497150e+02   1.23329473e+02   1.23175268e+02
   1.23028335e+02   1.22887328e+02   1.22796682e+02   1.22709535e+02
   1.22680822e+02   1.22654951e+02   1.22643695e+02   1.22629180e+02
   1.22599475e+02   1.22551817e+02   1.22502177e+02   1.22422957e+02
   1.22317621e+02   1.22139625e+02   1.21946578e+02   1.21750656e+02
   1.21560805e+02   1.21369268e+02   1.21188674e+02   1.21027368e+02
   1.20906930e+02   1.20777261e+02   1.20642292e+02   1.20494802e+02
   1.20340227e+02   1.20155883e+02   1.19982339e+02   1.19847427e+02
   1.19762655e+02   1.19677741e+02   1.19597169e+02   1.19533400e+02
   1.19487799e+02   1.19477423e+02   1.19447860e+02   1.19447644e+02
   1.19463280e+02   1.19469177e+02   1.19472215e+02   1.19475081e+02
   1.19478300e+02   1.19484505e+02   1.19445374e+02   1.19555715e+02
   1.19697400e+02   1.19856213e+02   1.20021871e+02   1.20165688e+02
   1.20297239e+02   1.20442647e+02   1.20547843e+02   1.20619087e+02
   1.20664443e+02   1.20685762e+02   1.20698027e+02   1.20713036e+02
   1.20725275e+02   1.20733425e+02   1.20740302e+02   1.20738185e+02
   1.20809055e+02   1.20881884e+02   1.20956464e+02   1.21053910e+02
   1.21165596e+02   1.21282710e+02   1.21418591e+02   1.21533564e+02
   1.21609893e+02   1.21682353e+02   1.21774972e+02   1.21876676e+02
   1.21975367e+02   1.22107061e+02   1.22282971e+02   1.22474293e+02
   1.22689796e+02   1.22979195e+02   1.23240898e+02   1.23515616e+02
   1.23792819e+02   1.24051291e+02   1.24254889e+02   1.24439410e+02
   1.24606446e+02   1.24834425e+02   1.25047367e+02   1.25284885e+02
   1.25570853e+02   1.25848124e+02   1.26121932e+02   1.26372850e+02
   1.26617129e+02   1.26858909e+02   1.27131974e+02   1.27385820e+02
   1.27629196e+02   1.27849441e+02   1.28065910e+02   1.28296683e+02
   1.28528345e+02   1.28733910e+02   1.28960757e+02   1.29216309e+02
   1.29451623e+02   1.29643592e+02   1.29812600e+02   1.29927811e+02
   1.29981449e+02   1.29995616e+02   1.30012908e+02   1.30038811e+02
   1.30069068e+02   1.30074173e+02   1.30079800e+02   1.30070127e+02
   1.30056795e+02   1.30060166e+02   1.30072446e+02   1.30062895e+02
   1.30044251e+02   1.30009193e+02   1.29990445e+02   1.29978429e+02
   1.29964616e+02   1.29966990e+02   1.29993841e+02   1.30037774e+02
   1.30066739e+02   1.30025098e+02   1.29915672e+02   1.29778307e+02
   1.29601809e+02   1.29437096e+02   1.29287066e+02   1.29093951e+02
   1.28912910e+02   1.28733677e+02   1.28540501e+02   1.28324212e+02
   1.28062880e+02   1.27756936e+02   1.27431198e+02   1.27068553e+02
   1.26703029e+02   1.26355115e+02   1.26038949e+02   1.25716731e+02
   1.25373554e+02   1.25032112e+02   1.24627231e+02   1.24196929e+02
   1.23788582e+02   1.23370418e+02   1.22926915e+02   1.22435661e+02
   1.21980311e+02   1.21680794e+02   1.21402196e+02   1.21102003e+02
   1.20781872e+02   1.20500411e+02   1.20167701e+02   1.19745572e+02
   1.19282169e+02   1.18784491e+02   1.18293417e+02   1.17792037e+02
   1.17310711e+02   1.16845992e+02   1.16405076e+02   1.15946850e+02
   1.15491951e+02   1.15032665e+02   1.14582598e+02   1.14097990e+02
   1.13572946e+02   1.13050460e+02   1.12544406e+02   1.12020529e+02
   1.11501886e+02   1.10971883e+02   1.10436843e+02   1.09993688e+02
   1.09651602e+02   1.09294513e+02   1.08925424e+02   1.08555572e+02
   1.08209184e+02   1.07855663e+02   1.07451795e+02   1.07024806e+02
   1.06661414e+02   1.06327991e+02   1.06007141e+02   1.05711841e+02
   1.05411642e+02   1.05111038e+02   1.04846954e+02   1.04615271e+02
   1.04393470e+02   1.04173589e+02   1.03974046e+02   1.03772802e+02
   1.03610581e+02   1.03450255e+02   1.03304029e+02   1.03170488e+02
   1.03021092e+02   1.02852682e+02   1.02668134e+02   1.02445755e+02
   1.02245935e+02   1.02059414e+02   1.01871272e+02   1.01643655e+02
   1.01413785e+02   1.01214731e+02   1.01003632e+02   1.00779949e+02
   1.00545483e+02   1.00249889e+02   9.99658549e+01   9.96966328e+01
   9.94488910e+01   9.92275271e+01   9.90274281e+01   9.88527060e+01
   9.87062382e+01   9.85790449e+01   9.84836971e+01   9.84183948e+01
   9.83735270e+01   9.83464124e+01   9.83369137e+01   9.83173757e+01
   9.82792917e+01   9.82542888e+01   9.82474818e+01   9.82250633e+01
   9.82027489e+01   9.81724471e+01   9.81578669e+01   9.81368977e+01
   9.81207029e+01   9.81403221e+01   9.82152252e+01   9.83141389e+01
   9.84174110e+01   9.84987399e+01   9.85804239e+01   9.86634987e+01
   9.87469417e+01   9.88252580e+01   9.89302127e+01   9.90744036e+01
   9.92474832e+01   9.94507485e+01   9.96875069e+01   9.99653362e+01
   1.00251446e+02   1.00582850e+02   1.00869262e+02   1.01141943e+02
   1.01432442e+02   1.01698406e+02   1.01951264e+02   1.02213444e+02
   1.02465220e+02   1.02725867e+02   1.03018206e+02   1.03328827e+02
   1.03668913e+02   1.04016269e+02   1.04423027e+02   1.04850120e+02
   1.05296074e+02   1.05720504e+02   1.06129897e+02   1.06560126e+02
   1.07057684e+02   1.07546375e+02   1.08024624e+02   1.08542077e+02
   1.09058906e+02   1.09621751e+02   1.10162581e+02   1.10680357e+02
   1.11316638e+02   1.11978138e+02   1.12608304e+02   1.13265322e+02
   1.13831427e+02   1.14316065e+02   1.14766382e+02   1.15170069e+02
   1.15581691e+02   1.15934077e+02   1.16236761e+02   1.16544648e+02
   1.16891416e+02   1.17306951e+02   1.17756315e+02   1.18188135e+02
   1.18662419e+02   1.19228561e+02   1.19860739e+02   1.20538028e+02
   1.21222480e+02   1.22008140e+02   1.22868054e+02   1.23736557e+02
   1.24533696e+02   1.25469741e+02   1.26428319e+02   1.27394982e+02
   1.28202171e+02   1.29034272e+02   1.29899677e+02   1.30730860e+02
   1.31546724e+02   1.32370185e+02   1.33173801e+02   1.34037025e+02
   1.34947898e+02   1.35878766e+02   1.36786963e+02   1.37658147e+02
   1.38522765e+02   1.39370457e+02   1.40168307e+02   1.40962912e+02
   1.41845675e+02   1.42806418e+02   1.43752234e+02   1.44529726e+02
   1.45208884e+02   1.45789176e+02   1.46320471e+02   1.46745356e+02
   1.47146220e+02   1.47701791e+02   1.48598168e+02   1.49478532e+02
   1.50306145e+02   1.51146951e+02   1.52024014e+02   1.52884966e+02
   1.53530704e+02   1.53948147e+02   1.54450499e+02   1.54982158e+02
   1.55431493e+02   1.55776438e+02   1.55926638e+02   1.56058480e+02
   1.56243807e+02   1.56343057e+02   1.56306225e+02   1.56202005e+02
   1.55902444e+02   1.55523931e+02   1.54913671e+02   1.54046751e+02
   1.53018257e+02   1.51908422e+02   1.50770198e+02   1.49828070e+02
   1.48773301e+02   1.48001408e+02   1.47369994e+02   1.46777868e+02
   1.46191854e+02   1.45735264e+02   1.45452584e+02   1.45206523e+02
   1.44962541e+02   1.44696904e+02   1.44178060e+02   1.43570796e+02
   1.42913405e+02   1.42198985e+02   1.41287637e+02   1.40885740e+02
   1.40544879e+02   1.40678404e+02   1.40655620e+02   1.40537882e+02
   1.40194089e+02   1.39548214e+02   1.38849628e+02   1.38096733e+02
   1.37305095e+02   1.36412461e+02   1.35606815e+02   1.35053165e+02
   1.34516735e+02   1.33936781e+02   1.33272371e+02   1.32658239e+02
   1.31945218e+02   1.31059480e+02   1.29972761e+02   1.28822858e+02
   1.27805093e+02   1.26775488e+02   1.25813817e+02   1.24820156e+02
   1.23734247e+02   1.22668265e+02   1.21501088e+02   1.20215332e+02
   1.18697381e+02   1.17189882e+02   1.15698705e+02   1.14177244e+02
   1.12465137e+02   1.10570546e+02   1.08932748e+02   1.07194455e+02
   1.05144654e+02   1.02944559e+02   1.00531701e+02   9.80030620e+01
   9.53190681e+01   9.26654833e+01   9.00211162e+01   8.73980836e+01
   8.44484804e+01   8.13960050e+01   7.83852867e+01   7.53610190e+01
   7.22611584e+01   6.90554242e+01   6.58205383e+01   6.26927541e+01
   5.94992211e+01   5.62745383e+01   5.29863808e+01   4.98693153e+01
   4.69477447e+01   4.40124299e+01   4.10535318e+01   3.82660821e+01
   3.55435075e+01   3.28730823e+01   3.02136159e+01   2.77124529e+01
   2.53407736e+01   2.30811677e+01   2.09992603e+01   1.90024253e+01
   1.70594522e+01   1.52129122e+01   1.35023484e+01   1.19134538e+01
   1.04760637e+01   9.14582637e+00   7.91521457e+00   6.75642917e+00
   5.69564561e+00   4.76680746e+00   3.97822466e+00   3.30531099e+00
   2.71266462e+00   2.16236975e+00   1.66848382e+00   1.26175939e+00
   9.50561829e-01   7.15637978e-01   5.26080616e-01   3.75868798e-01
   2.54831416e-01   1.65921076e-01   1.17568056e-01   9.28309819e-02
   8.22014391e-02   7.66801146e-02   8.02537596e-02   8.85112506e-02
   1.02683790e-01   1.36958840e-01   2.04895376e-01   3.09127093e-01
   4.51171909e-01   6.34196771e-01   8.76299672e-01   1.19402444e+00
   1.63791833e+00   2.22736926e+00   2.93732998e+00   3.76896730e+00
   4.77149975e+00   5.93248058e+00   7.31114420e+00   8.98436376e+00
   1.10508735e+01   1.34508402e+01   1.61380545e+01   1.90832497e+01
   2.24535724e+01   2.64924707e+01   3.10916493e+01   3.60636702e+01
   4.12704714e+01   4.67564245e+01   5.25844496e+01   5.91965228e+01
   6.65801284e+01   7.43435227e+01   8.21524059e+01   8.97555781e+01
   9.73206488e+01   1.05032930e+02   1.12648562e+02   1.19752204e+02
   1.26365382e+02   1.32147148e+02   1.37300407e+02   1.41598073e+02
   1.45148961e+02   1.48548775e+02   1.50809908e+02   1.51898509e+02
   1.52079236e+02   1.52214536e+02   1.52566747e+02   1.52404692e+02
   1.52296575e+02   1.51942411e+02   1.50591023e+02   1.49291045e+02
   1.47574423e+02   1.45761720e+02   1.43950633e+02   1.42581655e+02
   1.41137315e+02   1.39671537e+02   1.37905636e+02   1.36040623e+02
   1.33918583e+02   1.32268068e+02   1.30930123e+02   1.30797890e+02
   1.30663444e+02   1.30220814e+02   1.29781122e+02   1.29567150e+02
   1.30032711e+02   1.30608366e+02   1.31095816e+02   1.31662860e+02
   1.32206665e+02   1.32994040e+02   1.33908614e+02   1.35286691e+02
   1.37494875e+02   1.39435700e+02   1.41056076e+02   1.42233565e+02
   1.42915089e+02   1.43571001e+02   1.44111189e+02   1.45806832e+02
   1.47442514e+02   1.48583492e+02   1.49577643e+02   1.50100039e+02
   1.50220250e+02   1.50346017e+02   1.52211721e+02   1.54445804e+02
   1.56348144e+02   1.57825499e+02   1.58745790e+02   1.59231606e+02]
SPM{F} inference field
   SPM.effect    :   Main A
   SPM.z         :  (1x1000) raw test stat field
   SPM.df        :  (1.610, 188.377)
   SPM.fwhm      :  133.59588
   SPM.resels    :  (1, 7.47778)
Inference:
   SPM.alpha     :  0.050
   SPM.zstar     :  6.85131
   SPM.h0reject  :  True
   SPM.p_set     :  <0.001
   SPM.p_cluster :  (<0.001, 0.011)
