# Supplementary material for: Statistical Parametric Mapping Reveals Subtle Gender Differences in Angular Movements in Table Tennis Topspin Backhand
Source: Int J Environ Res Public Health. 2020 Sep 24;17(19):6996. doi: 10.3390/ijerph17196996 (PMC7578981; doi:10.3390/ijerph17196996)
Supplement: Supplementary file 1 [file ijerph-17-06996-s001.zip › Source data/Wrist-Supina (deg)SPM M-K.txt]

[  1.81833128e+01   1.99565205e+01   2.17238476e+01   2.34247955e+01
   2.51102718e+01   2.67501238e+01   2.83398408e+01   2.98449451e+01
   3.08121057e+01   3.17617535e+01   3.26847262e+01   3.35576228e+01
   3.43492316e+01   3.50916335e+01   3.56293455e+01   3.56066053e+01
   3.55210024e+01   3.54108312e+01   3.53166871e+01   3.51349961e+01
   3.48981895e+01   3.45479773e+01   3.41338840e+01   3.36336535e+01
   3.30970892e+01   3.26076241e+01   3.21179245e+01   3.16300908e+01
   3.12168017e+01   3.09394855e+01   3.06250771e+01   3.02774757e+01
   2.99071875e+01   2.94966485e+01   2.90694027e+01   2.87039946e+01
   2.84575680e+01   2.82063302e+01   2.79386693e+01   2.76901462e+01
   2.74456436e+01   2.71912206e+01   2.68931892e+01   2.66501173e+01
   2.63907718e+01   2.61022883e+01   2.57791614e+01   2.54450796e+01
   2.50731694e+01   2.46803077e+01   2.42223757e+01   2.37488686e+01
   2.33099289e+01   2.28735132e+01   2.24301762e+01   2.19870993e+01
   2.15210848e+01   2.10453172e+01   2.05577523e+01   2.00473220e+01
   1.95257491e+01   1.90093549e+01   1.85066828e+01   1.80002002e+01
   1.74805566e+01   1.69549959e+01   1.64359502e+01   1.59275574e+01
   1.54306010e+01   1.49573932e+01   1.44664055e+01   1.39597290e+01
   1.34605501e+01   1.29794450e+01   1.25173012e+01   1.20691562e+01
   1.16383023e+01   1.12344357e+01   1.08478438e+01   1.04670890e+01
   1.01074516e+01   9.77330547e+00   9.45086377e+00   9.16380320e+00
   8.90717542e+00   8.68830345e+00   8.48295054e+00   8.28874790e+00
   8.10906696e+00   7.93690352e+00   7.77383783e+00   7.64843347e+00
   7.54801886e+00   7.46061129e+00   7.37666082e+00   7.30977635e+00
   7.25034134e+00   7.19493932e+00   7.16535507e+00   7.14907159e+00
   7.13276885e+00   7.12951269e+00   7.13153597e+00   7.13588860e+00
   7.15076444e+00   7.17211315e+00   7.18924486e+00   7.20675921e+00
   7.22223594e+00   7.24515969e+00   7.26520567e+00   7.29426758e+00
   7.34024346e+00   7.38903977e+00   7.44491491e+00   7.50340383e+00
   7.56147237e+00   7.62271805e+00   7.69573980e+00   7.76659200e+00
   7.83161560e+00   7.88961538e+00   7.94022559e+00   7.98705965e+00
   8.02833777e+00   8.06503837e+00   8.11121122e+00   8.16799660e+00
   8.22053296e+00   8.25989477e+00   8.29727960e+00   8.33282935e+00
   8.37722182e+00   8.42015436e+00   8.46527322e+00   8.50708610e+00
   8.53383164e+00   8.56391272e+00   8.58261218e+00   8.59235545e+00
   8.60343853e+00   8.61839962e+00   8.62337422e+00   8.62094911e+00
   8.61289407e+00   8.59626223e+00   8.57511304e+00   8.54577915e+00
   8.51479622e+00   8.48601639e+00   8.44990490e+00   8.40928047e+00
   8.35939511e+00   8.29851839e+00   8.23934005e+00   8.18158578e+00
   8.11331866e+00   8.04129491e+00   7.96831378e+00   7.89206970e+00
   7.80505209e+00   7.70638498e+00   7.60291510e+00   7.50530795e+00
   7.39829262e+00   7.28642436e+00   7.16603179e+00   7.02368715e+00
   6.86957805e+00   6.71535773e+00   6.57117599e+00   6.42809393e+00
   6.28219168e+00   6.12988017e+00   5.97035919e+00   5.81378547e+00
   5.66236598e+00   5.51934655e+00   5.37266382e+00   5.23098260e+00
   5.07904077e+00   4.92056340e+00   4.76301359e+00   4.61074325e+00
   4.45825863e+00   4.30312365e+00   4.14943921e+00   3.99627086e+00
   3.83990308e+00   3.68307208e+00   3.53039908e+00   3.37823394e+00
   3.22702956e+00   3.07673428e+00   2.92596396e+00   2.77479459e+00
   2.62499759e+00   2.47957524e+00   2.33526406e+00   2.19307238e+00
   2.04824804e+00   1.91083413e+00   1.77916344e+00   1.65190959e+00
   1.52723597e+00   1.40348444e+00   1.28193625e+00   1.16639516e+00
   1.06120015e+00   9.65970682e-01   8.76133396e-01   7.89794689e-01
   7.08492516e-01   6.32134035e-01   5.61444978e-01   4.95394564e-01
   4.34658295e-01   3.77302264e-01   3.23171498e-01   2.74742897e-01
   2.30286154e-01   1.90725553e-01   1.55535408e-01   1.24890662e-01
   9.71308341e-02   7.31603398e-02   5.29732778e-02   3.59595923e-02
   2.22611649e-02   1.16006648e-02   4.66726856e-03   8.08346846e-04
   1.68766114e-04   2.87567402e-03   8.51587080e-03   1.70072414e-02
   2.86955394e-02   4.31542063e-02   6.00578104e-02   8.01330054e-02
   1.03003418e-01   1.28676316e-01   1.57078399e-01   1.88046789e-01
   2.21297650e-01   2.57247522e-01   2.96806946e-01   3.39028303e-01
   3.83117250e-01   4.25312850e-01   4.67740734e-01   5.12341716e-01
   5.59900577e-01   6.11567553e-01   6.66129421e-01   7.23479379e-01
   7.79949308e-01   8.37963166e-01   8.93371477e-01   9.51241390e-01
   1.01588572e+00   1.08496013e+00   1.15741793e+00   1.22891706e+00
   1.30372976e+00   1.38278096e+00   1.46487571e+00   1.55075220e+00
   1.63994416e+00   1.73041768e+00   1.82218610e+00   1.91817023e+00
   2.01845249e+00   2.12366430e+00   2.23018294e+00   2.34381001e+00
   2.46909724e+00   2.60043134e+00   2.73472992e+00   2.87138401e+00
   3.00701413e+00   3.14168906e+00   3.28417781e+00   3.42986431e+00
   3.57206643e+00   3.71629803e+00   3.86495150e+00   4.01758260e+00
   4.16776747e+00   4.31490840e+00   4.46013708e+00   4.60066807e+00
   4.74263049e+00   4.88341231e+00   5.02043186e+00   5.15292239e+00
   5.27660124e+00   5.39342239e+00   5.50152068e+00   5.60588548e+00
   5.71144607e+00   5.81508210e+00   5.91752769e+00   6.02102596e+00
   6.12845447e+00   6.23353877e+00   6.33468344e+00   6.43741841e+00
   6.54040284e+00   6.63812217e+00   6.73292821e+00   6.81709257e+00
   6.89282123e+00   6.96491756e+00   7.03973586e+00   7.11581193e+00
   7.18063921e+00   7.24167796e+00   7.29180052e+00   7.33769828e+00
   7.37359886e+00   7.40778271e+00   7.43516985e+00   7.45218203e+00
   7.46607028e+00   7.46979187e+00   7.47089887e+00   7.46430384e+00
   7.44351969e+00   7.42105460e+00   7.39727629e+00   7.37401346e+00
   7.34809600e+00   7.31908774e+00   7.27943383e+00   7.22427550e+00
   7.16410660e+00   7.09967353e+00   7.03978066e+00   6.97545396e+00
   6.90697821e+00   6.83527039e+00   6.76039126e+00   6.68398160e+00
   6.61739667e+00   6.55406706e+00   6.48531544e+00   6.41259607e+00
   6.34396218e+00   6.27614088e+00   6.20585105e+00   6.13668374e+00
   6.07104111e+00   6.00406415e+00   5.93467439e+00   5.86531527e+00
   5.79790820e+00   5.73000896e+00   5.66455686e+00   5.60340608e+00
   5.54063245e+00   5.47810021e+00   5.41259261e+00   5.35110720e+00
   5.29110681e+00   5.23283587e+00   5.17616796e+00   5.11754884e+00
   5.06432337e+00   5.00995421e+00   4.95683325e+00   4.90353945e+00
   4.85318713e+00   4.80533541e+00   4.75542090e+00   4.70482168e+00
   4.65134215e+00   4.59846497e+00   4.54149958e+00   4.48197051e+00
   4.42180553e+00   4.35669710e+00   4.28911453e+00   4.21805720e+00
   4.14884438e+00   4.07610300e+00   4.00373288e+00   3.93347906e+00
   3.86242982e+00   3.79325221e+00   3.72480179e+00   3.65742467e+00
   3.59034546e+00   3.52149447e+00   3.45551701e+00   3.38974977e+00
   3.32542808e+00   3.26275855e+00   3.19750923e+00   3.13092472e+00
   3.06526650e+00   3.00491279e+00   2.94826596e+00   2.89634990e+00
   2.84856388e+00   2.80544620e+00   2.76460214e+00   2.72615298e+00
   2.69149307e+00   2.66017037e+00   2.63028338e+00   2.60358187e+00
   2.57928573e+00   2.55594820e+00   2.53421734e+00   2.51580071e+00
   2.49933755e+00   2.48483643e+00   2.47257351e+00   2.46523798e+00
   2.45854964e+00   2.45322501e+00   2.44995496e+00   2.44885556e+00
   2.44725254e+00   2.44690363e+00   2.45060823e+00   2.45186365e+00
   2.45305745e+00   2.45693964e+00   2.46289199e+00   2.47124628e+00
   2.48082060e+00   2.48923092e+00   2.49397733e+00   2.49817002e+00
   2.50377737e+00   2.51005275e+00   2.51839532e+00   2.52929170e+00
   2.54032833e+00   2.55249807e+00   2.56510563e+00   2.58041520e+00
   2.59536719e+00   2.61075180e+00   2.62590839e+00   2.64184600e+00
   2.65959523e+00   2.67781930e+00   2.69531831e+00   2.71318070e+00
   2.73161584e+00   2.75173901e+00   2.77354206e+00   2.79584256e+00
   2.81792019e+00   2.84016126e+00   2.86221849e+00   2.88529394e+00
   2.91035115e+00   2.93500656e+00   2.96131457e+00   2.98613867e+00
   3.01116143e+00   3.03636363e+00   3.06317051e+00   3.09773096e+00
   3.13333671e+00   3.17297722e+00   3.21805628e+00   3.26510873e+00
   3.31182201e+00   3.35924082e+00   3.40996060e+00   3.46318781e+00
   3.51818223e+00   3.57628583e+00   3.63536306e+00   3.69512446e+00
   3.75606048e+00   3.81969627e+00   3.88321087e+00   3.94942459e+00
   4.01812324e+00   4.08924264e+00   4.16206533e+00   4.24035063e+00
   4.32163273e+00   4.40325979e+00   4.48689752e+00   4.57457941e+00
   4.66489433e+00   4.75476743e+00   4.85029216e+00   4.94796336e+00
   5.04652502e+00   5.15114424e+00   5.26037119e+00   5.37151856e+00
   5.48278998e+00   5.59410043e+00   5.70365528e+00   5.81370282e+00
   5.92378260e+00   6.03500547e+00   6.14616277e+00   6.25812736e+00
   6.36984019e+00   6.48194113e+00   6.59719394e+00   6.71607215e+00
   6.83803586e+00   6.96044286e+00   7.08466073e+00   7.20890195e+00
   7.33516502e+00   7.46586982e+00   7.59735115e+00   7.72684377e+00
   7.85603116e+00   7.98976137e+00   8.12743029e+00   8.27005400e+00
   8.41804541e+00   8.55940893e+00   8.69892476e+00   8.84268967e+00
   8.99126880e+00   9.13899246e+00   9.28972855e+00   9.44317561e+00
   9.59383015e+00   9.74671734e+00   9.90316530e+00   1.00647624e+01
   1.02289250e+01   1.04007506e+01   1.05762975e+01   1.07526706e+01
   1.09340221e+01   1.11192068e+01   1.13069376e+01   1.14910635e+01
   1.16770412e+01   1.18647473e+01   1.20574979e+01   1.22490175e+01
   1.24410309e+01   1.26328784e+01   1.28270538e+01   1.30248095e+01
   1.32318400e+01   1.34429714e+01   1.36556743e+01   1.38669881e+01
   1.40742853e+01   1.42773115e+01   1.44842512e+01   1.46957556e+01
   1.49092918e+01   1.51191349e+01   1.53268877e+01   1.55319226e+01
   1.57380505e+01   1.59463183e+01   1.61510595e+01   1.63491100e+01
   1.65456728e+01   1.67436085e+01   1.69440814e+01   1.71452392e+01
   1.73512328e+01   1.75594555e+01   1.77684348e+01   1.79786094e+01
   1.81884489e+01   1.83949454e+01   1.85957610e+01   1.87942422e+01
   1.89892142e+01   1.91901400e+01   1.93901727e+01   1.95924209e+01
   1.97952876e+01   1.99943494e+01   2.01925762e+01   2.03870573e+01
   2.05800661e+01   2.07724920e+01   2.09629217e+01   2.11516716e+01
   2.13403486e+01   2.15256561e+01   2.17042961e+01   2.18872755e+01
   2.20707522e+01   2.22554780e+01   2.24399011e+01   2.26254531e+01
   2.28112769e+01   2.30000385e+01   2.31851186e+01   2.33708859e+01
   2.35643140e+01   2.37604163e+01   2.39585489e+01   2.41605560e+01
   2.43670994e+01   2.45866117e+01   2.48092583e+01   2.50272937e+01
   2.52477968e+01   2.54635173e+01   2.56754261e+01   2.58927286e+01
   2.61107157e+01   2.63356162e+01   2.65642331e+01   2.67952287e+01
   2.70220049e+01   2.72500225e+01   2.74760985e+01   2.77052314e+01
   2.79373598e+01   2.81658350e+01   2.84052912e+01   2.86504644e+01
   2.89032382e+01   2.91594776e+01   2.94165112e+01   2.96711817e+01
   2.99247509e+01   3.01713246e+01   3.04125699e+01   3.06550549e+01
   3.08896367e+01   3.11206882e+01   3.13551215e+01   3.15913282e+01
   3.18216016e+01   3.20455602e+01   3.22743094e+01   3.25052084e+01
   3.27366555e+01   3.29602624e+01   3.31759412e+01   3.34015477e+01
   3.36289720e+01   3.38746844e+01   3.41148622e+01   3.43609143e+01
   3.46216407e+01   3.48866760e+01   3.51595853e+01   3.54349378e+01
   3.57084311e+01   3.59812035e+01   3.62588400e+01   3.65375004e+01
   3.68064979e+01   3.70781770e+01   3.73492413e+01   3.76355382e+01
   3.79236368e+01   3.82141521e+01   3.85078871e+01   3.88017069e+01
   3.90982066e+01   3.93913686e+01   3.96984027e+01   4.00051475e+01
   4.03204201e+01   4.06349670e+01   4.09473946e+01   4.12590350e+01
   4.15626399e+01   4.18886557e+01   4.22217198e+01   4.25633830e+01
   4.29155537e+01   4.32744927e+01   4.36440734e+01   4.40004732e+01
   4.43610901e+01   4.47207820e+01   4.50428665e+01   4.53463958e+01
   4.56566884e+01   4.59761388e+01   4.62882770e+01   4.65902699e+01
   4.68961211e+01   4.72158374e+01   4.75432876e+01   4.78731492e+01
   4.82060507e+01   4.85260177e+01   4.88544300e+01   4.91741286e+01
   4.94960952e+01   4.98156065e+01   5.01337004e+01   5.04444806e+01
   5.07582734e+01   5.10736121e+01   5.13900110e+01   5.17141200e+01
   5.20323544e+01   5.23619312e+01   5.27031010e+01   5.30408249e+01
   5.33760286e+01   5.36968383e+01   5.40000625e+01   5.43093429e+01
   5.46114596e+01   5.49005609e+01   5.52005702e+01   5.55124019e+01
   5.58226598e+01   5.61612947e+01   5.65097533e+01   5.68522208e+01
   5.72053692e+01   5.75594114e+01   5.78899473e+01   5.82064804e+01
   5.85160270e+01   5.88334510e+01   5.91588421e+01   5.94828327e+01
   5.98147192e+01   6.01389507e+01   6.04712127e+01   6.08005036e+01
   6.11118756e+01   6.14245129e+01   6.17332931e+01   6.20527224e+01
   6.23844471e+01   6.26991146e+01   6.30031579e+01   6.33020238e+01
   6.35948693e+01   6.38848464e+01   6.41728856e+01   6.44430522e+01
   6.47145818e+01   6.49994679e+01   6.52793276e+01   6.55218969e+01
   6.57477569e+01   6.59509847e+01   6.61598194e+01   6.63568611e+01
   6.65567766e+01   6.67519438e+01   6.69645330e+01   6.71882391e+01
   6.74210890e+01   6.76603256e+01   6.78733429e+01   6.80811242e+01
   6.83017958e+01   6.85267312e+01   6.87480951e+01   6.89496214e+01
   6.91686296e+01   6.93670836e+01   6.95634828e+01   6.97468756e+01
   6.99196298e+01   7.00637084e+01   7.02261332e+01   7.03780280e+01
   7.05082823e+01   7.06338930e+01   7.07573353e+01   7.08924607e+01
   7.10033097e+01   7.10957770e+01   7.11722552e+01   7.12403754e+01
   7.12979927e+01   7.13569585e+01   7.14068180e+01   7.14471565e+01
   7.14861695e+01   7.15170652e+01   7.15686429e+01   7.16116412e+01
   7.16423450e+01   7.16676948e+01   7.16404880e+01   7.15592958e+01
   7.14871979e+01   7.14030843e+01   7.11944970e+01   7.09035846e+01
   7.05566410e+01   7.01821136e+01   6.97871833e+01   6.93489814e+01
   6.89676213e+01   6.88622281e+01   6.87503814e+01   6.86315203e+01
   6.85010991e+01   6.83615291e+01   6.82122501e+01   6.80659047e+01
   6.78975564e+01   6.77305306e+01   6.75920331e+01   6.74415222e+01
   6.72962690e+01   6.71732471e+01   6.70719037e+01   6.69642042e+01
   6.68931202e+01   6.68368845e+01   6.68058869e+01   6.67120610e+01
   6.66024736e+01   6.64571388e+01   6.63075650e+01   6.61577199e+01
   6.60247604e+01   6.59526403e+01   6.59419846e+01   6.63014240e+01
   6.66629807e+01   6.70068352e+01   6.73740348e+01   6.77566517e+01
   6.81088934e+01   6.83413162e+01   6.84097997e+01   6.84804443e+01
   6.85761368e+01   6.86580605e+01   6.87230617e+01   6.87598228e+01
   6.87318154e+01   6.86806428e+01   6.85305218e+01   6.83076382e+01
   6.79885688e+01   6.76262023e+01   6.72519368e+01   6.68526246e+01
   6.63619560e+01   6.58241061e+01   6.51581235e+01   6.44334054e+01
   6.35601363e+01   6.24430583e+01   6.12241069e+01   5.99111244e+01
   5.84680760e+01   5.67703504e+01   5.48030860e+01   5.27028652e+01
   5.04896748e+01   4.82262201e+01   4.59367402e+01   4.35849615e+01
   4.10693923e+01   3.83295012e+01   3.54137813e+01   3.25166354e+01
   2.97960586e+01   2.72265187e+01   2.46932594e+01   2.21804105e+01
   1.96195766e+01   1.71345569e+01   1.48428932e+01   1.27558808e+01
   1.08498590e+01   9.10528343e+00   7.54308440e+00   6.11021377e+00
   4.89313800e+00   3.89595340e+00   3.08306287e+00   2.37817857e+00
   1.78994079e+00   1.33074255e+00   9.84589606e-01   7.42243836e-01
   5.62441571e-01   4.24106760e-01   3.10996364e-01   2.37445146e-01
   1.95025764e-01   1.81449879e-01   1.93974899e-01   2.24587888e-01
   2.73814551e-01   3.36084252e-01   4.28637394e-01   5.58699822e-01
   7.28436948e-01   9.61032280e-01   1.23000083e+00   1.56241142e+00
   1.94478150e+00   2.39192767e+00   2.90180055e+00   3.49333174e+00
   4.19642036e+00   4.95383083e+00   5.75150156e+00   6.60062085e+00
   7.56480250e+00   8.55051772e+00   9.54934479e+00   1.06260217e+01
   1.17182284e+01   1.28489532e+01   1.39974020e+01   1.51467875e+01
   1.62677929e+01   1.73689544e+01   1.84710584e+01   1.95272331e+01
   2.05684553e+01   2.15416003e+01   2.24461935e+01   2.33563825e+01
   2.42334049e+01   2.50581085e+01   2.58250191e+01   2.64927267e+01
   2.70761540e+01   2.75918541e+01   2.80849132e+01   2.85367729e+01
   2.89375558e+01   2.93144573e+01   2.96793203e+01   2.99612602e+01
   3.02186897e+01   3.04772388e+01   3.06876139e+01   3.08521062e+01
   3.09665098e+01   3.10431157e+01   3.10149273e+01   3.09440487e+01
   3.08092530e+01   3.04820057e+01   3.00189612e+01   2.94648027e+01
   2.88432822e+01   2.81708937e+01   2.74906701e+01   2.67938963e+01
   2.58100844e+01   2.46859168e+01   2.35516452e+01   2.24017246e+01
   2.12007172e+01   2.00492249e+01   1.88521802e+01   1.75013910e+01
   1.61051434e+01   1.46675880e+01   1.32454864e+01   1.18528422e+01
   1.05358641e+01   9.32522649e+00   8.18310450e+00   7.08932394e+00
   6.07602150e+00   5.11389375e+00   4.19694311e+00   3.33799302e+00
   2.55095798e+00   1.87866974e+00   1.30300557e+00   8.15597709e-01
   4.36065814e-01   1.71615197e-01   2.66711781e-02   6.35520919e-03
   9.29713505e-02   2.87148027e-01   5.92380877e-01   1.01466775e+00
   1.56323363e+00   2.26510172e+00   3.18190355e+00   4.22695204e+00
   5.44646838e+00   6.86933488e+00   8.48843430e+00   1.02583511e+01]
SPM{F} inference field
   SPM.effect    :   Main A
   SPM.z         :  (1x1000) raw test stat field
   SPM.df        :  (1.963, 216.831)
   SPM.fwhm      :  164.32998
   SPM.resels    :  (1, 6.07923)
Inference:
   SPM.alpha     :  0.050
   SPM.zstar     :  5.87204
   SPM.h0reject  :  True
   SPM.p_set     :  <0.001
   SPM.p_cluster :  (0.001, 0.033, <0.001, 0.029, 0.050)
